# Supplementary material for: Length Distribution of Ancestral Tracks under a General Admixture Model and Its Applications in Population History Inference
Source: Sci Rep. 2016 Jan 28;6:20048. doi: 10.1038/srep20048 (PMC4730239; doi:10.1038/srep20048)
Supplement: Supplementary Dataset [file srep20048-s2.zip]

Archive with 18 entries (15 files):
- Supplementary Data/
- Supplementary Data/Supplementary Data S1.xlsx
- __MACOSX/
- __MACOSX/Supplementary Data/
- __MACOSX/Supplementary Data/._Supplementary Data S1.xlsx
- Supplementary Data/Supplementary Data S2.xlsx
- __MACOSX/Supplementary Data/._Supplementary Data S2.xlsx
- Supplementary Data/Supplementary Data S3.xlsx
- __MACOSX/Supplementary Data/._Supplementary Data S3.xlsx
- Supplementary Data/Supplementary Data S4.xlsx
- __MACOSX/Supplementary Data/._Supplementary Data S4.xlsx
- Supplementary Data/Supplementary Data S5.xlsx
- __MACOSX/Supplementary Data/._Supplementary Data S5.xlsx
- Supplementary Data/Supplementary Data S6.xlsx
- __MACOSX/Supplementary Data/._Supplementary Data S6.xlsx
- Supplementary Data/Supplementary Data S7.xlsx
- __MACOSX/Supplementary Data/._Supplementary Data S7.xlsx
- __MACOSX/._Supplementary Data
