# Supplementary material for: Length Distribution of Ancestral Tracks under a General Admixture Model and Its Applications in Population History Inference
Source: Sci Rep. 2016 Jan 28;6:20048. doi: 10.1038/srep20048 (PMC4730239; doi:10.1038/srep20048)
Supplement: Supplementary Dataset [file srep20048-s2.zip › Supplementary Data/Supplementary Data S1.xlsx]

## Sheet: Simulation 1A
generation	population1	population2	population3
1	0.1	0.3	0.6
2	0	0	0
3	0	0	0
4	0	0	0
5	0	0	0
6	0	0	0
7	0	0	0
8	0	0	0
9	0	0	0
10	0	0	0
11	0	0	0
12	0	0	0
13	0	0	0
14	0	0	0
15	0	0	0
16	0	0	0
17	0	0	0
18	0	0	0
19	0	0	0
20	0	0	0
21	0	0	0
22	0	0	0
23	0	0	0
24	0	0	0
25	0	0	0
26	0	0	0
27	0	0	0
28	0	0	0
29	0	0	0
30	0	0	0
31	0	0	0
32	0	0	0
33	0	0	0
34	0	0	0
35	0	0	0
36	0	0	0
37	0	0	0
38	0	0	0
39	0	0	0
40	0	0	0
41	0	0	0
42	0	0	0
43	0	0	0
44	0	0	0
45	0	0	0
46	0	0	0
47	0	0	0
48	0	0	0
49	0	0	0
50	0	0	0

## Sheet: Simulation 1B
generation	population1	population2	population3
1	0.1	0.3	0.6
2	0	0	0
3	0	0	0
4	0	0	0
5	0	0	0
6	0	0	0
7	0	0	0
8	0	0	0
9	0	0	0
10	0.1	0	0
11	0	0	0
12	0	0	0
13	0	0	0
14	0	0	0
15	0	0	0
16	0	0	0
17	0	0	0
18	0	0	0
19	0	0	0
20	0.1	0	0
21	0	0	0
22	0	0	0
23	0	0	0
24	0	0	0
25	0	0	0
26	0	0	0
27	0	0	0
28	0	0	0
29	0	0	0
30	0.1	0	0
31	0	0	0
32	0	0	0
33	0	0	0
34	0	0	0
35	0	0	0
36	0	0	0
37	0	0	0
38	0	0	0
39	0	0	0
40	0	0	0
41	0.1	0	0
42	0	0	0
43	0	0	0
44	0	0	0
45	0	0	0
46	0	0	0
47	0	0	0
48	0	0	0
49	0	0	0
50	0	0	0

## Sheet: Simulation 1C
generation	population1	population2	population3
1	0.1	0.3	0.6
2	0.002	0	0
3	0.002	0	0
4	0.002	0	0
5	0.002	0	0
6	0.002	0	0
7	0.002	0	0
8	0.002	0	0
9	0.002	0	0
10	0.002	0	0
11	0.002	0	0
12	0.002	0	0
13	0.002	0	0
14	0.002	0	0
15	0.002	0	0
16	0.002	0	0
17	0.002	0	0
18	0.002	0	0
19	0.002	0	0
20	0.002	0	0
21	0.002	0	0
22	0.002	0	0
23	0.002	0	0
24	0.002	0	0
25	0.002	0	0
26	0.002	0	0
27	0.002	0	0
28	0.002	0	0
29	0.002	0	0
30	0.002	0	0
31	0.002	0	0
32	0.002	0	0
33	0.002	0	0
34	0.002	0	0
35	0.002	0	0
36	0.002	0	0
37	0.002	0	0
38	0.002	0	0
39	0.002	0	0
40	0.002	0	0
41	0.002	0	0
42	0.002	0	0
43	0.002	0	0
44	0.002	0	0
45	0.002	0	0
46	0.002	0	0
47	0.002	0	0
48	0.002	0	0
49	0.002	0	0
50	0.002	0	0

## Sheet: Simulation 1D
generation	population1	population2	population3	populaion4
1	0.4	0.6	0	0
2	0	0	0	0
3	0	0	0	0
4	0	0	0	0
5	0	0	0	0
6	0	0	0	0
7	0	0	0	0
8	0	0	0	0
9	0	0	0	0
10	0	0	0	0
11	0	0	0.2	0
12	0	0	0	0
13	0	0	0	0
14	0	0	0	0
15	0	0	0	0
16	0	0	0	0
17	0	0	0	0
18	0	0	0	0
19	0	0	0	0
20	0	0	0	0
21	0	0	0	0.1
22	0	0	0	0
23	0	0	0	0
24	0	0	0	0
25	0	0	0	0
26	0	0	0	0
27	0	0	0	0
28	0	0	0	0
29	0	0	0	0
30	0	0	0	0
31	0	0	0	0
32	0	0	0	0
33	0	0	0	0
34	0	0	0	0
35	0	0	0	0
36	0	0	0	0
37	0	0	0	0
38	0	0	0	0
39	0	0	0	0
40	0	0	0	0
41	0	0	0	0
42	0	0	0	0
43	0	0	0	0
44	0	0	0	0
45	0	0	0	0
46	0	0	0	0
47	0	0	0	0
48	0	0	0	0
49	0	0	0	0
50	0	0	0	0
