# Supplementary material for: Length Distribution of Ancestral Tracks under a General Admixture Model and Its Applications in Population History Inference
Source: Sci Rep. 2016 Jan 28;6:20048. doi: 10.1038/srep20048 (PMC4730239; doi:10.1038/srep20048)
Supplement: Supplementary Dataset [file srep20048-s2.zip › Supplementary Data/Supplementary Data S2.xlsx]

## Sheet: summary
m	T	r0	r1	r2	r3	r4	r5	r6	r7	r8	r9	average	stdev	relate_error
0.1	5	7	7	7	7	7	6	7	7	7	6	6.8	0.421637	0.36
0.1	10	11	12	12	12	12	11	12	13	12	11	11.8	0.632456	0.18
0.1	20	22	22	22	21	22	22	22	22	22	23	22	0.471405	0.1
0.1	30	32	33	33	31	32	31	31	32	32	32	31.9	0.737865	0.0633333
0.1	40	42	43	42	42	40	42	43	43	41	43	42.1	0.994429	0.0525
0.1	50	52	52	51	52	50	50	52	52	52	52	51.5	0.849837	0.03
0.1	60	61	63	60	61	61	62	62	63	63	64	62	1.24722	0.0333333
0.1	70	73	75	69	73	73	72	72	71	71	72	72.1	1.59513	0.03
0.1	80	78	78	82	80	82	77	81	81	81	82	80.2	1.8738	0.0025
0.1	90	93	93	88	90	89	96	92	92	97	88	91.8	3.11983	0.02
0.1	100	102	102	101	98	100	98	102	99	99	99	100	1.63299	0
0.1	110	115	111	108	112	108	111	111	112	109	109	110.6	2.17051	0.00545455
0.1	120	120	119	117	118	116	123	122	117	121	120	119.3	2.31181	0.00583333
0.1	130	127	129	129	127	131	125	130	131	129	130	128.8	1.93218	0.00923077
0.1	140	140	141	137	146	137	145	139	139	140	141	140.5	2.99073	0.00357143
0.1	150	153	153	153	146	146	147	144	151	153	147	149.3	3.62246	0.00466667
0.1	160	154	162	165	153	166	158	162	148	154	167	158.9	6.45411	0.006875
0.1	170	167	164	171	167	167	172	169	166	170	166	167.9	2.5144	0.0123529
0.1	180	178	177	177	181	175	180	174	181	179	181	178.3	2.54078	0.00944444
0.1	190	184	185	186	185	185	184	186	189	183	187	185.4	1.7127	0.0242105
0.1	200	201	192	192	197	196	192	201	194	192	194	195.1	3.57305	0.0245
0.2	5	6	6	6	6	6	6	6	6	6	6	6	0	0.2
0.2	10	11	11	11	11	11	11	11	11	12	11	11.1	0.316228	0.11
0.2	20	21	21	21	21	20	21	21	21	21	21	20.9	0.316228	0.045
0.2	30	30	31	31	31	31	31	30	31	32	30	30.8	0.632456	0.0266667
0.2	40	41	41	42	40	41	42	41	41	40	41	41	0.666667	0.025
0.2	50	50	52	50	51	50	51	52	51	50	52	50.9	0.875595	0.018
0.2	60	61	62	61	60	62	61	62	61	60	60	61	0.816497	0.0166667
0.2	70	70	68	70	70	70	69	71	70	69	73	70	1.33333	0
0.2	80	81	80	82	80	79	81	80	83	80	78	80.4	1.42984	0.005
0.2	90	89	92	93	90	90	90	89	88	88	88	89.7	1.70294	0.00333333
0.2	100	97	97	97	99	101	100	101	99	99	101	99.1	1.66333	0.009
0.2	110	113	111	108	112	110	112	112	107	107	112	110.4	2.27058	0.00363636
0.2	120	116	120	123	121	119	119	123	120	119	119	119.9	2.079	0.000833333
0.2	130	133	128	130	128	128	132	132	127	129	127	129.4	2.22111	0.00461538
0.2	140	142	139	139	141	139	139	139	139	139	140	139.6	1.07497	0.00285714
0.2	150	145	145	152	146	150	150	148	147	145	150	147.8	2.57337	0.0146667
0.2	160	158	160	158	158	158	159	162	156	160	159	158.8	1.61933	0.0075
0.2	170	168	169	168	169	168	169	166	165	173	161	167.6	3.13404	0.0141176
0.2	180	176	178	175	175	179	178	179	175	176	177	176.8	1.61933	0.0177778
0.2	190	189	191	183	185	187	188	187	186	186	183	186.5	2.50555	0.0184211
0.2	200	193	194	196	191	199	199	199	200	196	195	196.2	3.01109	0.019
0.3	5	6	6	6	6	6	6	6	6	6	6	6	0	0.2
0.3	10	11	11	11	11	11	11	11	11	11	11	11	0	0.1
0.3	20	21	21	20	21	20	21	21	21	20	21	20.7	0.483046	0.035
0.3	30	31	31	31	30	31	31	32	31	31	31	31	0.471405	0.0333333
0.3	40	40	41	40	40	41	41	41	42	40	40	40.6	0.699206	0.015
0.3	50	49	51	50	51	50	50	50	51	50	51	50.3	0.674949	0.006
0.3	60	61	61	61	59	61	61	61	60	60	60	60.5	0.707107	0.00833333
0.3	70	71	69	70	71	70	70	70	71	72	70	70.4	0.843274	0.00571429
0.3	80	80	80	80	80	82	80	82	80	80	81	80.5	0.849837	0.00625
0.3	90	89	90	89	89	89	89	89	91	90	92	89.7	1.05935	0.00333333
0.3	100	100	99	98	99	101	100	99	100	100	100	99.6	0.843274	0.004
0.3	110	110	110	110	110	110	107	110	111	108	110	109.6	1.17379	0.00363636
0.3	120	117	122	120	121	118	118	118	119	119	119	119.1	1.52388	0.0075
0.3	130	130	129	132	131	129	129	128	129	131	130	129.8	1.22927	0.00153846
0.3	140	139	139	138	140	138	140	139	139	138	137	138.7	0.948683	0.00928571
0.3	150	151	147	147	149	148	148	151	150	151	146	148.8	1.8738	0.008
0.3	160	157	158	156	161	157	155	157	159	157	161	157.8	1.98886	0.01375
0.3	170	171	170	167	165	171	167	168	171	171	171	169.2	2.25093	0.00470588
0.3	180	175	179	177	179	178	176	177	178	178	179	177.6	1.3499	0.0133333
0.3	190	185	190	185	181	190	187	188	185	188	183	186.2	2.93636	0.02
0.3	200	194	194	198	194	198	194	198	196	200	195	196.1	2.23358	0.0195
0.4	5	6	6	6	6	6	6	6	6	6	6	6	0	0.2
0.4	10	11	11	11	11	11	11	11	11	11	11	11	0	0.1
0.4	20	21	20	21	21	20	21	21	21	21	20	20.7	0.483046	0.035
0.4	30	31	31	30	31	30	31	31	30	30	30	30.5	0.527046	0.0166667
0.4	40	40	41	40	41	41	41	41	40	41	41	40.7	0.483046	0.0175
0.4	50	51	50	51	51	50	51	50	50	51	51	50.6	0.516398	0.012
0.4	60	61	60	61	61	60	60	62	60	61	60	60.6	0.699206	0.01
0.4	70	70	70	70	71	71	71	71	69	70	68	70.1	0.994429	0.00142857
0.4	80	78	80	79	81	80	80	80	80	80	81	79.9	0.875595	0.00125
0.4	90	90	90	90	90	90	90	89	91	90	91	90.1	0.567646	0.00111111
0.4	100	99	99	97	98	101	98	100	100	99	97	98.8	1.31656	0.012
0.4	110	111	110	109	109	108	110	110	110	108	108	109.3	1.05935	0.00636364
0.4	120	119	119	120	120	118	118	122	121	118	118	119.3	1.41814	0.00583333
0.4	130	127	131	132	131	127	128	131	128	128	130	129.3	1.88856	0.00538462
0.4	140	138	138	141	138	139	139	139	138	140	137	138.7	1.1595	0.00928571
0.4	150	148	148	148	147	148	150	147	150	147	149	148.2	1.13529	0.012
0.4	160	162	159	156	156	160	160	156	158	158	155	158	2.26078	0.0125
0.4	170	167	165	167	166	169	168	165	169	168	166	167	1.49071	0.0176471
0.4	180	174	177	177	177	177	178	175	174	174	177	176	1.56347	0.0222222
0.4	190	186	189	183	186	190	184	187	192	187	188	187.2	2.69979	0.0147368
0.4	200	191	195	196	193	197	197	198	192	193	195	194.7	2.35938	0.0265
0.5	5	6	6	6	6	6	6	6	6	6	6	6	0	0.2
0.5	10	11	10	11	11	11	11	11	11	11	11	10.9	0.316228	0.09
0.5	20	21	21	21	20	21	20	21	20	21	21	20.7	0.483046	0.035
0.5	30	31	31	31	31	31	30	31	31	30	30	30.7	0.483046	0.0233333
0.5	40	41	40	40	40	40	40	40	40	40	40	40.1	0.316228	0.0025
0.5	50	50	50	50	50	51	51	50	50	50	51	50.3	0.483046	0.006
0.5	60	60	60	60	60	60	60	60	61	60	61	60.2	0.421637	0.00333333
0.5	70	69	70	70	70	71	70	70	70	70	70	70	0.471405	0
0.5	80	80	80	81	79	79	81	80	80	80	80	80	0.666667	0
0.5	90	91	90	90	90	90	90	88	90	90	91	90	0.816497	0
0.5	100	101	99	99	99	99	99	99	100	100	100	99.5	0.707107	0.005
0.5	110	110	109	109	110	110	111	107	109	108	110	109.3	1.1595	0.00636364
0.5	120	120	119	116	119	118	118	117	119	119	119	118.4	1.17379	0.0133333
0.5	130	131	128	132	130	127	129	128	128	129	128	129	1.56347	0.00769231
0.5	140	141	136	137	137	139	139	139	139	141	139	138.7	1.63639	0.00928571
0.5	150	147	148	149	149	146	147	147	149	147	146	147.5	1.17851	0.0166667
0.5	160	157	158	158	157	157	159	158	156	157	160	157.7	1.1595	0.014375
0.5	170	167	169	168	167	166	167	168	166	168	166	167.2	1.0328	0.0164706
0.5	180	174	175	174	179	176	175	179	182	177	178	176.9	2.60128	0.0172222
0.5	190	186	189	183	189	187	186	187	184	188	188	186.7	2.00278	0.0173684
0.5	200	195	197	193	196	195	197	194	193	192	196	194.8	1.75119	0.026

## Sheet: 10%
m1	m2	mL1	mL2	vL1	vL2	sim_model	sim_gen	model_infer	gen_infer
0.0913117	0.908688	0.203859	1.27461	0.0427089	1.13072	HI	5	HI	7
0.105668	0.894332	0.110937	0.73356	0.0132271	0.521617	HI	10	HI	11
0.101007	0.898993	0.0550572	0.428177	0.00297298	0.196375	HI	20	HI	22
0.0984419	0.901558	0.0359113	0.299438	0.00127875	0.0964012	HI	30	HI	32
0.096875	0.903125	0.027228	0.235547	0.000737966	0.0571679	HI	40	HI	42
0.105439	0.894561	0.0222444	0.179166	0.000465489	0.0347073	HI	50	HI	52
0.104599	0.895401	0.0188466	0.154236	0.000347239	0.0256298	HI	60	HI	61
0.0966682	0.903332	0.0154401	0.138521	0.000230305	0.020416	HI	70	HI	73
0.119664	0.880336	0.0147589	0.105246	0.000222304	0.0122149	HI	80	HI	78
0.0992786	0.900721	0.0121615	0.106742	0.000140971	0.0121999	HI	90	HI	93
0.109659	0.890341	0.0111754	0.0883823	0.00012636	0.00811252	HI	100	HI	102
0.0894289	0.910571	0.00966755	0.0955019	9.47822e-05	0.00912805	HI	110	HI	115
0.089308	0.910692	0.00925272	0.0916496	9.05459e-05	0.00945565	HI	120	HI	120
0.109721	0.890279	0.00891313	0.0706851	7.81432e-05	0.00494655	HI	130	HI	127
0.0958313	0.904169	0.00796382	0.073757	6.53082e-05	0.00564458	HI	140	HI	140
0.0989469	0.901053	0.00732714	0.0654518	5.28549e-05	0.00450225	HI	150	HI	153
0.110162	0.889838	0.00737486	0.0583357	5.4214e-05	0.0037786	HI	160	HI	154
0.103531	0.896469	0.0067354	0.0572397	4.76762e-05	0.0035766	HI	170	HI	167
0.0923679	0.907632	0.00623405	0.0601895	3.88938e-05	0.00404877	HI	180	HI	178
0.103739	0.896261	0.00609767	0.0519195	3.74921e-05	0.003022	HI	190	HI	184
0.0972975	0.902703	0.0055452	0.0506709	2.84271e-05	0.00276753	HI	200	HI	201
m1	m2	mL1	mL2	vL1	vL2	model	gen
0.0953334	0.904667	0.201409	1.22875	0.0413001	1.05812	HI	5	HI	7
0.101487	0.898513	0.108061	0.752418	0.0130339	0.545576	HI	10	HI	12
0.0920783	0.907922	0.0540842	0.459513	0.00301026	0.217513	HI	20	HI	22
0.0936926	0.906307	0.035602	0.313646	0.00125442	0.104508	HI	30	HI	33
0.0954285	0.904571	0.0269636	0.238045	0.000735116	0.0626684	HI	40	HI	43
0.105285	0.894715	0.0221439	0.179571	0.000520871	0.0327176	HI	50	HI	52
0.106539	0.893461	0.0181471	0.145495	0.000339133	0.0223591	HI	60	HI	63
0.0875647	0.912435	0.014946	0.148928	0.000221894	0.0238425	HI	70	HI	75
0.0999052	0.900095	0.0145281	0.126322	0.000220287	0.0156522	HI	80	HI	78
0.0803533	0.919647	0.0118961	0.13081	0.000133946	0.0173498	HI	90	HI	93
0.0987986	0.901201	0.0110595	0.0976383	0.000128933	0.00997612	HI	100	HI	102
0.116246	0.883754	0.0103395	0.0767619	0.000106851	0.0064222	HI	110	HI	111
0.105578	0.894422	0.0094682	0.078458	9.07438e-05	0.0064902	HI	120	HI	119
0.0973961	0.902604	0.00866	0.0786354	7.32533e-05	0.00708081	HI	130	HI	129
0.0998829	0.900117	0.00798664	0.0704501	6.59193e-05	0.00530485	HI	140	HI	141
0.0951499	0.90485	0.0072856	0.0679232	5.25373e-05	0.00492342	HI	150	HI	153
0.0960691	0.903931	0.0069129	0.0638294	4.7171e-05	0.0044641	HI	160	HI	162
0.103041	0.896959	0.00684428	0.0584703	4.78517e-05	0.00448102	HI	170	HI	164
0.0949237	0.905076	0.0063228	0.0590845	3.96797e-05	0.00365348	HI	180	HI	177
0.0982031	0.901797	0.00603754	0.0544591	3.59991e-05	0.00320506	HI	190	HI	185
0.0840788	0.915921	0.00572614	0.0613854	3.28202e-05	0.0042231	HI	200	HI	192
m1	m2	mL1	mL2	vL1	vL2	model	gen
0.106613	0.893387	0.217023	1.18134	0.0460202	1.07926	HI	5	HI	7
0.101487	0.898513	0.108061	0.752418	0.0130339	0.545576	HI	10	HI	12
0.0920783	0.907922	0.0540842	0.459513	0.00301026	0.217513	HI	20	HI	22
0.0936926	0.906307	0.035602	0.313646	0.00125442	0.104508	HI	30	HI	33
0.0954285	0.904571	0.0269636	0.238045	0.000735116	0.0626684	HI	40	HI	42
0.105285	0.894715	0.0221439	0.179571	0.000520871	0.0327176	HI	50	HI	51
0.106539	0.893461	0.0181471	0.145495	0.000339133	0.0223591	HI	60	HI	60
0.0875647	0.912435	0.014946	0.148928	0.000221894	0.0238425	HI	70	HI	69
0.0999052	0.900095	0.0145281	0.126322	0.000220287	0.0156522	HI	80	HI	82
0.0803533	0.919647	0.0118961	0.13081	0.000133946	0.0173498	HI	90	HI	88
0.0987986	0.901201	0.0110595	0.0976383	0.000128933	0.00997612	HI	100	HI	101
0.116246	0.883754	0.0103395	0.0767619	0.000106851	0.0064222	HI	110	HI	108
0.105578	0.894422	0.0094682	0.078458	9.07438e-05	0.0064902	HI	120	HI	117
0.0973961	0.902604	0.00866	0.0786354	7.32533e-05	0.00708081	HI	130	HI	129
0.0998829	0.900117	0.00798664	0.0704501	6.59193e-05	0.00530485	HI	140	HI	137
0.0951499	0.90485	0.0072856	0.0679232	5.25373e-05	0.00492342	HI	150	HI	153
0.0960691	0.903931	0.0069129	0.0638294	4.7171e-05	0.0044641	HI	160	HI	165
0.103041	0.896959	0.00684428	0.0584703	4.78517e-05	0.00448102	HI	170	HI	171
0.0949237	0.905076	0.0063228	0.0590845	3.96797e-05	0.00365348	HI	180	HI	177
0.0982031	0.901797	0.00603754	0.0544591	3.59991e-05	0.00320506	HI	190	HI	186
0.0840788	0.915921	0.00572614	0.0613854	3.28202e-05	0.0042231	HI	200	HI	192
m1	m2	mL1	mL2	vL1	vL2	model	gen
0.110534	0.889466	0.21054	1.1367	0.0468573	1.03973	HI	5	HI	7
0.0931307	0.906869	0.106435	0.804914	0.0112515	0.586424	HI	10	HI	12
0.0983566	0.901643	0.0560703	0.442705	0.00294322	0.190937	HI	20	HI	21
0.103214	0.896786	0.0379407	0.300473	0.00141917	0.100935	HI	30	HI	31
0.0960965	0.903903	0.0273325	0.240773	0.000737703	0.0623568	HI	40	HI	42
0.0966857	0.903314	0.0219657	0.193446	0.000480423	0.0377265	HI	50	HI	52
0.0988001	0.9012	0.0185351	0.161204	0.00034724	0.0268898	HI	60	HI	61
0.107338	0.892662	0.0155788	0.124957	0.000241997	0.0163858	HI	70	HI	73
0.092072	0.907928	0.0140962	0.133249	0.000196834	0.0186139	HI	80	HI	80
0.0908837	0.909116	0.0124137	0.120134	0.000152381	0.0155521	HI	90	HI	90
0.0901576	0.909842	0.0114437	0.111591	0.000120364	0.0130687	HI	100	HI	98
0.100466	0.899534	0.01006	0.0877951	9.95849e-05	0.00805212	HI	110	HI	112
0.0938369	0.906163	0.00947568	0.0892295	8.99109e-05	0.00857604	HI	120	HI	118
0.100166	0.899834	0.00883718	0.0773247	8.14543e-05	0.00637498	HI	130	HI	127
0.0922048	0.907795	0.00763627	0.0735007	5.90008e-05	0.0055824	HI	140	HI	146
0.106032	0.893968	0.0077313	0.0642469	6.11391e-05	0.00453803	HI	150	HI	146
0.0974504	0.90255	0.00729192	0.0662665	5.04733e-05	0.00462821	HI	160	HI	153
0.107011	0.892989	0.00677573	0.0554881	4.65062e-05	0.0033474	HI	170	HI	167
0.08498	0.91502	0.00608903	0.0643927	3.62732e-05	0.00436551	HI	180	HI	181
0.112146	0.887854	0.00612874	0.047852	3.7931e-05	0.00257072	HI	190	HI	185
0.104671	0.895329	0.00569884	0.0481327	3.11695e-05	0.00235565	HI	200	HI	197
m1	m2	mL1	mL2	vL1	vL2	model	gen
0.109681	0.890319	0.205652	1.12461	0.0465302	1.00746	HI	5	HI	7
0.0944994	0.905501	0.103043	0.764942	0.0110229	0.504815	HI	10	HI	12
0.0999254	0.900075	0.0549922	0.430658	0.00310022	0.198889	HI	20	HI	22
0.108105	0.891895	0.0366665	0.276592	0.00137129	0.0772453	HI	30	HI	32
0.103891	0.896109	0.0284991	0.230091	0.000792328	0.0563249	HI	40	HI	40
0.107543	0.892457	0.0228997	0.179961	0.000533922	0.0326715	HI	50	HI	50
0.0930072	0.906993	0.0185258	0.17201	0.00035563	0.0294985	HI	60	HI	61
0.0784543	0.921546	0.0151847	0.16948	0.000258141	0.029554	HI	70	HI	73
0.110762	0.889238	0.0140138	0.10897	0.000216536	0.012166	HI	80	HI	82
0.087325	0.912675	0.0125467	0.12679	0.000164406	0.0164141	HI	90	HI	89
0.0965895	0.90341	0.0112422	0.10209	0.000128845	0.0103611	HI	100	HI	100
0.103726	0.896274	0.0105132	0.0883972	0.000108179	0.00822337	HI	110	HI	108
0.101574	0.898426	0.00971378	0.0836167	9.19842e-05	0.00771603	HI	120	HI	116
0.0864526	0.913547	0.0084747	0.0872226	7.29454e-05	0.00801274	HI	130	HI	131
0.107758	0.892242	0.00826152	0.066937	6.91743e-05	0.00495455	HI	140	HI	137
0.102545	0.897455	0.00769692	0.0660136	6.05453e-05	0.00470284	HI	150	HI	146
0.0937807	0.906219	0.00672364	0.0637621	4.5274e-05	0.0044626	HI	160	HI	166
0.100365	0.899635	0.00673103	0.0591379	4.37852e-05	0.00360447	HI	170	HI	167
0.114617	0.885383	0.00648381	0.0493673	4.20745e-05	0.00278044	HI	180	HI	175
0.109391	0.890609	0.00609945	0.0489715	3.69501e-05	0.00246751	HI	190	HI	185
0.116877	0.883123	0.0058191	0.0433914	3.39457e-05	0.0020571	HI	200	HI	196
m1	m2	mL1	mL2	vL1	vL2	model	gen
0.10757	0.89243	0.221984	1.19256	0.056462	1.05831	HI	5	HI	6
0.110664	0.889336	0.111174	0.707929	0.0121742	0.487066	HI	10	HI	11
0.108047	0.891953	0.0553969	0.40337	0.00298053	0.169747	HI	20	HI	22
0.111308	0.888692	0.0372526	0.27535	0.00138945	0.0755996	HI	30	HI	31
0.084896	0.915104	0.0269049	0.268228	0.000695101	0.0705824	HI	40	HI	42
0.108037	0.891963	0.0229519	0.179741	0.000503896	0.0350871	HI	50	HI	50
0.118655	0.881345	0.0188466	0.134104	0.000371702	0.0183008	HI	60	HI	62
0.0815465	0.918454	0.0154982	0.165686	0.000231468	0.0304721	HI	70	HI	72
0.115041	0.884959	0.0150233	0.111339	0.000247593	0.013192	HI	80	HI	77
0.0696229	0.930377	0.0114708	0.14598	0.000133508	0.0228502	HI	90	HI	96
0.0965512	0.903449	0.0115452	0.104485	0.000136697	0.0126528	HI	100	HI	98
0.0952258	0.904774	0.0101295	0.0934966	9.87428e-05	0.00878719	HI	110	HI	111
0.090119	0.909881	0.00903713	0.0885996	8.55906e-05	0.00836646	HI	120	HI	123
0.0920934	0.907907	0.00895669	0.0858135	8.10666e-05	0.00810562	HI	130	HI	125
0.111698	0.888302	0.00785382	0.0613733	5.96202e-05	0.00407478	HI	140	HI	145
0.105676	0.894324	0.00770514	0.0639012	5.9967e-05	0.00429307	HI	150	HI	147
0.105913	0.894087	0.00715928	0.05927	5.12897e-05	0.00365569	HI	160	HI	158
0.104436	0.895564	0.00653863	0.0550905	4.32861e-05	0.0033679	HI	170	HI	172
0.0956229	0.904377	0.00619972	0.0577769	3.94752e-05	0.00369703	HI	180	HI	180
0.108607	0.891393	0.00614656	0.0497059	3.92493e-05	0.00266734	HI	190	HI	184
0.122539	0.877461	0.00598202	0.0423077	3.51608e-05	0.00203906	HI	200	HI	192
m1	m2	mL1	mL2	vL1	vL2	model	gen
0.105899	0.894101	0.216857	1.20485	0.0519492	1.07846	HI	5	HI	7
0.108486	0.891514	0.109674	0.715597	0.0122518	0.519895	HI	10	HI	12
0.0956204	0.90438	0.0537067	0.438222	0.00267514	0.200638	HI	20	HI	22
0.112391	0.887609	0.0377362	0.274979	0.00130576	0.0791068	HI	30	HI	31
0.0907012	0.909299	0.0268082	0.249294	0.000691889	0.0632268	HI	40	HI	43
0.0968919	0.903108	0.0220355	0.193731	0.000483427	0.0398284	HI	50	HI	52
0.10373	0.89627	0.0183363	0.151174	0.000334534	0.0237259	HI	60	HI	62
0.0964599	0.90354	0.0156845	0.140547	0.000239335	0.0207065	HI	70	HI	72
0.120644	0.879356	0.0143113	0.101518	0.000207149	0.0114278	HI	80	HI	81
0.10328	0.89672	0.0123572	0.104088	0.000162364	0.0112806	HI	90	HI	92
0.118875	0.881125	0.0112594	0.0815541	0.000123851	0.00675993	HI	100	HI	102
0.0944833	0.905517	0.0101413	0.0943165	9.81737e-05	0.00968633	HI	110	HI	111
0.0912337	0.908766	0.00910024	0.0883692	8.63951e-05	0.00898962	HI	120	HI	122
0.095218	0.904782	0.00862221	0.0799513	7.59555e-05	0.00672569	HI	130	HI	130
0.102956	0.897044	0.00811046	0.0691675	7.14419e-05	0.00515484	HI	140	HI	139
0.0830538	0.916946	0.00770801	0.0826388	6.62021e-05	0.00848997	HI	150	HI	144
0.0912832	0.908717	0.00683449	0.0670413	4.55056e-05	0.00457486	HI	160	HI	162
0.110465	0.889535	0.00670619	0.0531132	4.40135e-05	0.00293421	HI	170	HI	169
0.0904993	0.909501	0.00637469	0.0627621	4.03168e-05	0.00438266	HI	180	HI	174
0.105679	0.894321	0.00605755	0.0504981	3.6461e-05	0.00276508	HI	190	HI	186
0.105479	0.894521	0.00558976	0.0467673	3.13238e-05	0.00235802	HI	200	HI	201
m1	m2	mL1	mL2	vL1	vL2	model	gen
0.0940016	0.905998	0.195328	1.21339	0.04245	1.10803	HI	5	HI	7
0.0930533	0.906947	0.101329	0.755789	0.0113025	0.542658	HI	10	HI	13
0.0994888	0.900511	0.0548526	0.43468	0.00308009	0.191446	HI	20	HI	22
0.082513	0.917487	0.0362694	0.359388	0.00133195	0.132511	HI	30	HI	32
0.095629	0.904371	0.0266345	0.232935	0.000716198	0.0529037	HI	40	HI	43
0.0881843	0.911816	0.0217359	0.212112	0.000469059	0.0469413	HI	50	HI	52
0.0982767	0.901723	0.0179092	0.157472	0.000299649	0.0266189	HI	60	HI	63
0.0953828	0.904617	0.015906	0.144047	0.000238964	0.0202662	HI	70	HI	71
0.116155	0.883845	0.0142689	0.105267	0.000201272	0.0118517	HI	80	HI	81
0.0858337	0.914166	0.0120857	0.123654	0.000145164	0.0152353	HI	90	HI	92
0.106914	0.893086	0.0115297	0.0933539	0.000132097	0.00898993	HI	100	HI	99
0.0885647	0.911435	0.00996882	0.0995153	0.000101046	0.0105072	HI	110	HI	112
0.125692	0.874308	0.00989211	0.0672782	9.33302e-05	0.00487496	HI	120	HI	117
0.105302	0.894698	0.00864936	0.0720054	8.11919e-05	0.00555943	HI	130	HI	131
0.111824	0.888176	0.00814897	0.0635793	6.49216e-05	0.00420517	HI	140	HI	139
0.0967283	0.903272	0.00738337	0.0676925	5.20095e-05	0.0052986	HI	150	HI	151
0.11583	0.88417	0.00768487	0.0578393	5.99956e-05	0.0037681	HI	160	HI	148
0.0987299	0.90127	0.00673637	0.0603967	4.54331e-05	0.00393095	HI	170	HI	166
0.10263	0.89737	0.00620326	0.0533434	4.00506e-05	0.00303312	HI	180	HI	181
0.0904822	0.909518	0.00586515	0.0578497	3.40128e-05	0.00329913	HI	190	HI	189
0.0911423	0.908858	0.00570829	0.0560231	3.41183e-05	0.00350243	HI	200	HI	194
m1	m2	mL1	mL2	vL1	vL2	model	gen
0.0872594	0.912741	0.20195	1.28857	0.0420546	1.12257	HI	5	HI	7
0.0973497	0.90265	0.107027	0.766582	0.0124728	0.563804	HI	10	HI	12
0.103576	0.896424	0.0554253	0.421186	0.00328951	0.174862	HI	20	HI	22
0.0981671	0.901833	0.0368414	0.30788	0.00132334	0.0932549	HI	30	HI	32
0.102696	0.897304	0.028027	0.22837	0.000818954	0.0530746	HI	40	HI	41
0.114099	0.885901	0.0222307	0.164934	0.000500387	0.0294555	HI	50	HI	52
0.0998258	0.900174	0.0181846	0.156133	0.000335516	0.0264349	HI	60	HI	63
0.0934233	0.906577	0.0158512	0.147471	0.000247221	0.0223227	HI	70	HI	71
0.117029	0.882971	0.0141717	0.103772	0.00019704	0.0112846	HI	80	HI	81
0.100756	0.899244	0.0116599	0.101257	0.000132037	0.0106059	HI	90	HI	97
0.113141	0.886859	0.0115789	0.0881314	0.000136003	0.00833484	HI	100	HI	99
0.107326	0.892674	0.0104048	0.0844004	0.0001168	0.00747981	HI	110	HI	109
0.0982449	0.901755	0.00931342	0.0833865	8.69218e-05	0.00720441	HI	120	HI	121
0.0992345	0.900765	0.00872807	0.0774741	7.53068e-05	0.00633035	HI	130	HI	129
0.0918249	0.908175	0.0079594	0.0768527	6.24984e-05	0.00608988	HI	140	HI	140
0.105271	0.894729	0.00738463	0.0616346	5.35455e-05	0.00415845	HI	150	HI	153
0.122067	0.877933	0.00747595	0.0528703	5.5064e-05	0.00293113	HI	160	HI	154
0.0930528	0.906947	0.00653461	0.0625391	4.32132e-05	0.00439208	HI	170	HI	170
0.101112	0.898888	0.00627585	0.0548702	3.67501e-05	0.00328378	HI	180	HI	179
0.08305	0.91695	0.00603086	0.0651416	3.57014e-05	0.00499894	HI	190	HI	183
0.125296	0.874704	0.00599385	0.0413596	3.62363e-05	0.00174627	HI	200	HI	192
m1	m2	mL1	mL2	vL1	vL2	model	gen
0.110126	0.889874	0.218612	1.1645	0.0498606	1.06526	HI	5	HI	6
0.102318	0.897682	0.11167	0.751985	0.0120951	0.510679	HI	10	HI	11
0.0892013	0.910799	0.0520377	0.457975	0.00279599	0.213601	HI	20	HI	23
0.0996331	0.900367	0.0366579	0.302263	0.00135453	0.0924447	HI	30	HI	32
0.0952574	0.904743	0.0267671	0.238116	0.000714491	0.0583201	HI	40	HI	43
0.0828064	0.917194	0.0214085	0.223456	0.000483029	0.0573042	HI	50	HI	52
0.0744255	0.925574	0.0173908	0.202773	0.000312086	0.0414812	HI	60	HI	64
0.0865551	0.913445	0.0156237	0.157922	0.000244023	0.0274807	HI	70	HI	72
0.10526	0.89474	0.0138781	0.113889	0.000195502	0.0134812	HI	80	HI	82
0.0992693	0.900731	0.0128165	0.11234	0.000167241	0.0127429	HI	90	HI	88
0.0994633	0.900537	0.0114518	0.10039	0.000125227	0.0108712	HI	100	HI	99
0.103535	0.896465	0.0103569	0.0873535	0.000109883	0.00748292	HI	110	HI	109
0.103246	0.896754	0.00943635	0.0797381	8.64209e-05	0.00705711	HI	120	HI	120
0.0887634	0.911237	0.0085346	0.0855688	7.28234e-05	0.00813961	HI	130	HI	130
0.103534	0.896466	0.00801221	0.0678648	6.77498e-05	0.00481567	HI	140	HI	141
0.110898	0.889102	0.00770462	0.0606792	5.65168e-05	0.00380266	HI	150	HI	147
0.0885067	0.911493	0.00663178	0.0670401	4.38515e-05	0.00502775	HI	160	HI	167
0.103939	0.896061	0.00677093	0.0575412	4.8001e-05	0.00358965	HI	170	HI	166
0.0784341	0.921566	0.00607271	0.0698663	3.64297e-05	0.00500555	HI	180	HI	181
0.0936675	0.906332	0.00596118	0.0566635	3.52017e-05	0.00375078	HI	190	HI	187
0.104586	0.895414	0.0057977	0.0488175	3.30832e-05	0.0025338	HI	200	HI	194

## Sheet: 20%
m1	m2	mL1	mL2	vL1	vL2	sim_model	sim_gen	model_infer	gen_infer
0.206628	0.793372	0.232166	0.731219	0.0587734	0.552391	HI	5	HI	6
0.21488	0.78512	0.122994	0.405049	0.0153629	0.182201	HI	10	HI	11
0.189052	0.810948	0.0613059	0.24627	0.00402931	0.0668143	HI	20	HI	21
0.209224	0.790776	0.0433849	0.157199	0.00193876	0.026147	HI	30	HI	30
0.220938	0.779062	0.0314222	0.10755	0.00101627	0.0119289	HI	40	HI	41
0.213576	0.786424	0.0254814	0.0917514	0.000640021	0.00857217	HI	50	HI	50
0.204536	0.795464	0.0206532	0.0788564	0.000428071	0.00645592	HI	60	HI	61
0.196762	0.803238	0.017935	0.0719855	0.000328559	0.00545975	HI	70	HI	70
0.203486	0.796514	0.0156568	0.060302	0.000263376	0.00386025	HI	80	HI	81
0.208942	0.791058	0.0142489	0.0532057	0.000205221	0.00286025	HI	90	HI	89
0.227439	0.772561	0.0133844	0.0447775	0.000178552	0.00202585	HI	100	HI	97
0.19429	0.80571	0.0109937	0.0451621	0.000125836	0.00206749	HI	110	HI	113
0.216883	0.783117	0.0110399	0.0394633	0.000123724	0.00159157	HI	120	HI	116
0.177988	0.822012	0.00922137	0.0421644	8.74277e-05	0.00188036	HI	130	HI	133
0.176598	0.823402	0.0085701	0.0396255	7.12735e-05	0.00164866	HI	140	HI	142
0.223956	0.776044	0.00892609	0.0308036	8.39585e-05	0.000989017	HI	150	HI	145
0.206328	0.793672	0.00799825	0.0304541	6.0423e-05	0.00097224	HI	160	HI	158
0.208331	0.791669	0.00756777	0.0285522	5.94825e-05	0.00083758	HI	170	HI	168
0.211601	0.788399	0.00723257	0.0267692	5.19284e-05	0.000798648	HI	180	HI	176
0.221158	0.778842	0.00682324	0.0239187	4.61073e-05	0.000588202	HI	190	HI	189
0.200472	0.799528	0.00649196	0.0257211	4.33001e-05	0.000692321	HI	200	HI	193
m1	m2	mL1	mL2	vL1	vL2	model	gen
0.20685	0.79315	0.236063	0.736672	0.0567719	0.536287	HI	5	HI	6
0.214242	0.785758	0.125135	0.411033	0.0164446	0.188771	HI	10	HI	11
0.209899	0.790101	0.06308	0.222878	0.00386163	0.0510584	HI	20	HI	21
0.167064	0.832936	0.0398563	0.188376	0.00158533	0.0381375	HI	30	HI	31
0.196063	0.803937	0.0305236	0.121487	0.00090344	0.01517	HI	40	HI	41
0.179967	0.820033	0.0239623	0.106062	0.00056375	0.0112758	HI	50	HI	52
0.194683	0.805317	0.0203616	0.0822627	0.000420197	0.00756566	HI	60	HI	62
0.191715	0.808285	0.0183445	0.076062	0.00034408	0.00617862	HI	70	HI	68
0.192507	0.807493	0.0155258	0.0642184	0.000237643	0.0042956	HI	80	HI	80
0.18512	0.81488	0.013406	0.0580175	0.000185545	0.00349987	HI	90	HI	92
0.205476	0.794524	0.0130041	0.04965	0.000172271	0.00269508	HI	100	HI	97
0.195075	0.804925	0.0112608	0.0459148	0.000121276	0.00217096	HI	110	HI	111
0.195032	0.804968	0.0103883	0.0423816	0.000108079	0.0018538	HI	120	HI	120
0.215058	0.784942	0.0099712	0.0361461	9.53226e-05	0.00134482	HI	130	HI	128
0.189448	0.810552	0.00890056	0.0376563	7.96762e-05	0.00151281	HI	140	HI	139
0.207774	0.792226	0.00876316	0.033173	7.88895e-05	0.00113897	HI	150	HI	145
0.197798	0.802202	0.00780101	0.0314071	5.95299e-05	0.00104374	HI	160	HI	160
0.202048	0.797952	0.00746312	0.0292143	5.7298e-05	0.00090164	HI	170	HI	169
0.184213	0.815787	0.00691501	0.0304848	4.84684e-05	0.000995675	HI	180	HI	178
0.216913	0.783087	0.00671533	0.0240848	4.51719e-05	0.000611302	HI	190	HI	191
0.186658	0.813342	0.00636805	0.0275515	4.16597e-05	0.000859556	HI	200	HI	194
m1	m2	mL1	mL2	vL1	vL2	model	gen
0.188892	0.811108	0.234043	0.798793	0.0542748	0.646248	HI	5	HI	6
0.220116	0.779884	0.129353	0.409478	0.0171902	0.179832	HI	10	HI	11
0.21382	0.78618	0.0630194	0.218333	0.00393499	0.050378	HI	20	HI	21
0.203339	0.796661	0.0417035	0.156784	0.00176546	0.0250791	HI	30	HI	31
0.201806	0.798194	0.0299694	0.115	0.000946874	0.0139169	HI	40	HI	42
0.229039	0.770961	0.0260938	0.0863661	0.000669637	0.00780284	HI	50	HI	50
0.208658	0.791342	0.0209146	0.0778624	0.000426925	0.00637476	HI	60	HI	61
0.185241	0.814759	0.0176315	0.0761991	0.00032399	0.00627019	HI	70	HI	70
0.203003	0.796997	0.0154257	0.0596239	0.000227665	0.003703	HI	80	HI	82
0.192034	0.807966	0.0133326	0.0553449	0.000185337	0.00318453	HI	90	HI	93
0.207771	0.792229	0.0130537	0.0492246	0.00017508	0.0025091	HI	100	HI	97
0.197398	0.802602	0.0116399	0.0468673	0.000133346	0.00235187	HI	110	HI	108
0.195753	0.804247	0.0101851	0.0414391	0.000106719	0.00189205	HI	120	HI	123
0.22215	0.77785	0.00990689	0.0344017	0.000101101	0.00120509	HI	130	HI	130
0.231279	0.768721	0.0093689	0.0308682	8.59548e-05	0.000970115	HI	140	HI	139
0.210441	0.789559	0.00835884	0.0312171	6.90856e-05	0.000991079	HI	150	HI	152
0.18473	0.81527	0.00777797	0.0340701	6.12672e-05	0.00128297	HI	160	HI	158
0.182219	0.817781	0.00729726	0.0325162	5.5116e-05	0.00118033	HI	170	HI	168
0.214373	0.785627	0.00728954	0.0265676	5.35101e-05	0.000748052	HI	180	HI	175
0.208362	0.791638	0.00692541	0.0261177	4.89275e-05	0.000727384	HI	190	HI	183
0.215269	0.784731	0.00652808	0.0236329	4.4337e-05	0.000603833	HI	200	HI	196
m1	m2	mL1	mL2	vL1	vL2	model	gen
0.211992	0.788008	0.233922	0.719368	0.055489	0.530762	HI	5	HI	6
0.205517	0.794483	0.121878	0.42129	0.0158878	0.184657	HI	10	HI	11
0.19518	0.80482	0.0621014	0.241688	0.00396434	0.0603883	HI	20	HI	21
0.188511	0.811489	0.0402551	0.16673	0.00164493	0.0308385	HI	30	HI	31
0.218503	0.781497	0.0322494	0.112237	0.0010356	0.0133245	HI	40	HI	40
0.222466	0.777534	0.0254453	0.0869401	0.000653465	0.00793508	HI	50	HI	51
0.189991	0.810009	0.0209597	0.0869302	0.000440259	0.00784707	HI	60	HI	60
0.172936	0.827064	0.0174418	0.0816921	0.00031607	0.00689811	HI	70	HI	70
0.206154	0.793846	0.0158074	0.0599789	0.000256637	0.00362297	HI	80	HI	80
0.206159	0.793841	0.0141395	0.0538091	0.000201828	0.0029207	HI	90	HI	90
0.197647	0.802353	0.0126295	0.0506283	0.000156592	0.00267605	HI	100	HI	99
0.204161	0.795839	0.0112483	0.0434331	0.000126609	0.00197691	HI	110	HI	112
0.178877	0.821123	0.010128	0.045922	0.000104045	0.00218931	HI	120	HI	121
0.180331	0.819669	0.0095825	0.0430697	9.35838e-05	0.00200321	HI	130	HI	128
0.193981	0.806019	0.00882115	0.0362636	7.84614e-05	0.00138983	HI	140	HI	141
0.201653	0.798347	0.00861672	0.0338432	7.32542e-05	0.0012406	HI	150	HI	146
0.174978	0.825022	0.00773582	0.0360876	5.88864e-05	0.0015284	HI	160	HI	158
0.195063	0.804937	0.00737143	0.0301946	5.31378e-05	0.000980458	HI	170	HI	169
0.204719	0.795281	0.00720206	0.0277557	5.27278e-05	0.000797812	HI	180	HI	175
0.214137	0.785863	0.00692038	0.0252176	5.04321e-05	0.00069184	HI	190	HI	185
0.218975	0.781025	0.00672596	0.0238809	4.65962e-05	0.000615232	HI	200	HI	191
m1	m2	mL1	mL2	vL1	vL2	model	gen
0.187474	0.812526	0.231211	0.786633	0.0559726	0.662048	HI	5	HI	6
0.208599	0.791401	0.125851	0.426823	0.0151557	0.201707	HI	10	HI	11
0.207352	0.792648	0.0638988	0.23017	0.00424716	0.0571369	HI	20	HI	20
0.198173	0.801827	0.0405954	0.15762	0.00167897	0.0275013	HI	30	HI	31
0.192396	0.807604	0.0307731	0.125803	0.000965693	0.0171048	HI	40	HI	41
0.21001	0.78999	0.0255512	0.0939253	0.000624657	0.00852567	HI	50	HI	50
0.20711	0.79289	0.0204992	0.0772515	0.000424396	0.00608366	HI	60	HI	62
0.209117	0.790883	0.0182402	0.0679842	0.000328138	0.00466214	HI	70	HI	70
0.202669	0.797331	0.016017	0.0618766	0.000237194	0.00383273	HI	80	HI	79
0.196413	0.803587	0.0139465	0.0563476	0.000196441	0.00329757	HI	90	HI	90
0.205134	0.794866	0.0124714	0.0478763	0.000155796	0.00238913	HI	100	HI	101
0.190642	0.809358	0.0112912	0.0473886	0.000134017	0.00225611	HI	110	HI	110
0.177102	0.822898	0.0102722	0.0471249	0.000111163	0.00238166	HI	120	HI	119
0.231551	0.768449	0.0102044	0.0335519	0.000100826	0.00115435	HI	130	HI	128
0.218183	0.781817	0.00919793	0.0327697	8.54625e-05	0.00117218	HI	140	HI	139
0.221009	0.778991	0.0085862	0.0299439	7.36879e-05	0.000888596	HI	150	HI	150
0.195605	0.804395	0.0079298	0.0323077	6.29344e-05	0.00112313	HI	160	HI	158
0.197662	0.802338	0.00743452	0.0299282	5.69832e-05	0.000958557	HI	170	HI	168
0.191595	0.808405	0.00692647	0.0289859	4.68963e-05	0.000850906	HI	180	HI	179
0.216345	0.783655	0.00683526	0.0246271	4.55863e-05	0.00061392	HI	190	HI	187
0.19006	0.80994	0.00623377	0.0263549	4.06715e-05	0.000734516	HI	200	HI	199
m1	m2	mL1	mL2	vL1	vL2	model	gen
0.17211	0.82789	0.221839	0.837663	0.0498433	0.681044	HI	5	HI	6
0.199139	0.800861	0.120965	0.434366	0.0144833	0.220757	HI	10	HI	11
0.207201	0.792799	0.061667	0.221736	0.00378018	0.0512182	HI	20	HI	21
0.191885	0.808115	0.0404927	0.163545	0.0015869	0.0276674	HI	30	HI	31
0.177168	0.822832	0.0290976	0.130729	0.0008567	0.01754	HI	40	HI	42
0.217361	0.782639	0.0252476	0.0888857	0.000621092	0.00838145	HI	50	HI	51
0.220164	0.779836	0.0212573	0.0738219	0.000453956	0.00535126	HI	60	HI	61
0.174752	0.825248	0.0178213	0.0821551	0.000335197	0.0069252	HI	70	HI	69
0.190686	0.809314	0.0153403	0.0640872	0.000239562	0.00424602	HI	80	HI	81
0.188274	0.811726	0.0138314	0.0589453	0.000183477	0.00371498	HI	90	HI	90
0.222504	0.777496	0.0129646	0.044704	0.000168124	0.00208731	HI	100	HI	100
0.194271	0.805729	0.0111612	0.0457898	0.00012471	0.00212378	HI	110	HI	112
0.227768	0.772232	0.0109438	0.0367569	0.000117491	0.00141912	HI	120	HI	119
0.186871	0.813129	0.00938424	0.040429	8.95684e-05	0.00167693	HI	130	HI	132
0.19324	0.80676	0.00896915	0.037069	8.44046e-05	0.00151796	HI	140	HI	139
0.205078	0.794922	0.0084244	0.0324729	7.22829e-05	0.00107382	HI	150	HI	150
0.1943	0.8057	0.00785723	0.0322754	6.16211e-05	0.00111111	HI	160	HI	159
0.170104	0.829896	0.0071668	0.034788	5.23017e-05	0.00132717	HI	170	HI	169
0.185756	0.814244	0.00691312	0.0300672	4.78041e-05	0.000971768	HI	180	HI	178
0.190816	0.809184	0.00657589	0.0277423	4.51743e-05	0.000884243	HI	190	HI	188
0.189737	0.810263	0.00622915	0.0263983	3.80044e-05	0.000766901	HI	200	HI	199
m1	m2	mL1	mL2	vL1	vL2	model	gen
0.215272	0.784728	0.234416	0.704055	0.0576195	0.538419	HI	5	HI	6
0.199917	0.800083	0.123215	0.436112	0.0154837	0.209083	HI	10	HI	11
0.199634	0.800366	0.0598751	0.226974	0.00357437	0.0530775	HI	20	HI	21
0.223318	0.776682	0.0434895	0.146096	0.0019395	0.0247195	HI	30	HI	30
0.198392	0.801608	0.0304867	0.119926	0.000957721	0.0145672	HI	40	HI	41
0.211895	0.788105	0.024874	0.0907519	0.000589794	0.00840236	HI	50	HI	52
0.18806	0.81194	0.0201925	0.0856364	0.000408623	0.00808362	HI	60	HI	62
0.187624	0.812376	0.0175637	0.0746126	0.000301688	0.00549534	HI	70	HI	71
0.195631	0.804369	0.0156588	0.0633424	0.000241261	0.00424005	HI	80	HI	80
0.169738	0.830262	0.0136404	0.0657807	0.000183714	0.00433362	HI	90	HI	89
0.211149	0.788851	0.0126308	0.046734	0.000158074	0.00230223	HI	100	HI	101
0.190102	0.809898	0.0110688	0.046468	0.000120326	0.00217583	HI	110	HI	112
0.205168	0.794832	0.0103063	0.0395062	0.000107896	0.00166779	HI	120	HI	123
0.214404	0.785596	0.00970849	0.0352608	9.82285e-05	0.00133433	HI	130	HI	132
0.175973	0.824027	0.00876704	0.0406317	7.77824e-05	0.00174698	HI	140	HI	139
0.163764	0.836236	0.00812504	0.0410868	6.64628e-05	0.0018424	HI	150	HI	148
0.209343	0.790657	0.00783933	0.029418	6.20821e-05	0.000945321	HI	160	HI	162
0.207209	0.792791	0.00764866	0.0290094	6.0036e-05	0.000930041	HI	170	HI	166
0.213629	0.786371	0.00712225	0.0260704	5.23662e-05	0.00071901	HI	180	HI	179
0.210135	0.789865	0.00678411	0.0252963	4.49076e-05	0.000675048	HI	190	HI	187
0.199627	0.800373	0.00630643	0.0251042	4.2144e-05	0.000690837	HI	200	HI	199
m1	m2	mL1	mL2	vL1	vL2	model	gen
0.215079	0.784921	0.235488	0.720662	0.0614351	0.585614	HI	5	HI	6
0.2019	0.7981	0.122364	0.43277	0.0150101	0.205422	HI	10	HI	11
0.205996	0.794004	0.0618917	0.225676	0.00393301	0.0550009	HI	20	HI	21
0.200243	0.799757	0.0410404	0.157847	0.00173037	0.0257133	HI	30	HI	31
0.189153	0.810847	0.0307733	0.128493	0.000967562	0.0172267	HI	40	HI	41
0.189966	0.810034	0.0245303	0.101455	0.000607768	0.0102838	HI	50	HI	51
0.197875	0.802125	0.0205986	0.0818147	0.000435373	0.00665524	HI	60	HI	61
0.205438	0.794562	0.018179	0.0691425	0.000337526	0.00498311	HI	70	HI	70
0.175729	0.824271	0.0147801	0.0683074	0.000219935	0.00491776	HI	80	HI	83
0.194731	0.805269	0.0141683	0.0578671	0.000193265	0.00357	HI	90	HI	88
0.189535	0.810465	0.0125406	0.0528033	0.000147649	0.00275749	HI	100	HI	99
0.218988	0.781012	0.011998	0.0423868	0.000142541	0.00183559	HI	110	HI	107
0.224407	0.775593	0.0107633	0.0369389	0.000113771	0.00146524	HI	120	HI	120
0.206132	0.793868	0.00997532	0.0380433	9.9503e-05	0.00143526	HI	130	HI	127
0.185604	0.814396	0.00889424	0.0385292	8.01777e-05	0.00152787	HI	140	HI	139
0.218103	0.781897	0.00874058	0.0311363	7.64106e-05	0.00100272	HI	150	HI	147
0.210509	0.789491	0.00813681	0.0302627	6.80361e-05	0.000989291	HI	160	HI	156
0.197401	0.802599	0.00758977	0.0305442	5.93943e-05	0.000982567	HI	170	HI	165
0.198834	0.801166	0.0071724	0.0286276	5.14445e-05	0.000848094	HI	180	HI	175
0.205485	0.794515	0.00677993	0.0260696	4.5658e-05	0.000698917	HI	190	HI	186
0.201765	0.798235	0.00627015	0.0246838	3.87864e-05	0.000684227	HI	200	HI	200
m1	m2	mL1	mL2	vL1	vL2	model	gen
0.198886	0.801114	0.232616	0.75935	0.0543086	0.603086	HI	5	HI	6
0.178408	0.821592	0.111913	0.455281	0.0133958	0.218859	HI	10	HI	12
0.202514	0.797486	0.0623281	0.22974	0.00410287	0.0586559	HI	20	HI	21
0.19713	0.80287	0.0399858	0.15634	0.00169031	0.0252503	HI	30	HI	32
0.191954	0.808046	0.0312799	0.127737	0.000979605	0.0173471	HI	40	HI	40
0.213447	0.786553	0.0255027	0.0917575	0.000655173	0.00889787	HI	50	HI	50
0.198184	0.801816	0.0208816	0.0830216	0.000459555	0.00718734	HI	60	HI	60
0.206249	0.793751	0.0183503	0.0691973	0.000333524	0.00502434	HI	70	HI	69
0.19904	0.80096	0.0157984	0.062675	0.000254498	0.00424674	HI	80	HI	80
0.192079	0.807921	0.0141966	0.0586229	0.000201992	0.00350092	HI	90	HI	88
0.192747	0.807253	0.0126102	0.0519217	0.000158343	0.00272334	HI	100	HI	99
0.177859	0.822141	0.0114192	0.0519794	0.000131346	0.00283962	HI	110	HI	107
0.197145	0.802855	0.0105477	0.0423996	0.000110258	0.00182585	HI	120	HI	119
0.192397	0.807603	0.00964172	0.0400274	9.35436e-05	0.00169376	HI	130	HI	129
0.209604	0.790396	0.00916787	0.034199	8.38027e-05	0.00122766	HI	140	HI	139
0.216653	0.783347	0.00880914	0.0316434	7.67468e-05	0.00107771	HI	150	HI	145
0.217609	0.782391	0.00801716	0.0285992	6.45037e-05	0.000900176	HI	160	HI	160
0.187777	0.812223	0.00716798	0.0307306	5.09023e-05	0.00101268	HI	170	HI	173
0.181194	0.818806	0.00697278	0.0312825	4.92391e-05	0.00105143	HI	180	HI	176
0.216586	0.783414	0.00686649	0.024691	4.65321e-05	0.000695473	HI	190	HI	186
0.197974	0.802026	0.00637093	0.0256471	4.03749e-05	0.000710852	HI	200	HI	196
m1	m2	mL1	mL2	vL1	vL2	model	gen
0.206446	0.793554	0.230023	0.72692	0.0557681	0.543839	HI	5	HI	6
0.190365	0.809635	0.117238	0.441619	0.0142264	0.200723	HI	10	HI	11
0.209818	0.790182	0.0623993	0.221702	0.00388897	0.0533757	HI	20	HI	21
0.181844	0.818156	0.0412657	0.17666	0.00169507	0.0342112	HI	30	HI	30
0.207952	0.792048	0.0313142	0.115874	0.00102	0.0145167	HI	40	HI	41
0.193249	0.806751	0.0243591	0.0992975	0.000604491	0.0097665	HI	50	HI	52
0.191499	0.808501	0.0207306	0.0854163	0.000430141	0.00748105	HI	60	HI	60
0.193389	0.806611	0.0171033	0.0700209	0.000293621	0.00520144	HI	70	HI	73
0.20477	0.79523	0.0163158	0.0621699	0.000273828	0.00401544	HI	80	HI	78
0.194233	0.805767	0.0142674	0.0582658	0.000208437	0.00346901	HI	90	HI	88
0.198102	0.801898	0.0124576	0.0497532	0.000156799	0.00263578	HI	100	HI	101
0.173845	0.826155	0.0108309	0.0509841	0.000114019	0.002735	HI	110	HI	112
0.213212	0.786788	0.010722	0.0391267	0.000117927	0.00155018	HI	120	HI	119
0.225544	0.774456	0.0102454	0.0348501	0.00010305	0.00126224	HI	130	HI	127
0.197469	0.802531	0.00896821	0.036148	7.89133e-05	0.00140093	HI	140	HI	140
0.184049	0.815951	0.00818388	0.0359899	6.66333e-05	0.0012851	HI	150	HI	150
0.174631	0.825369	0.00764153	0.0358395	5.84429e-05	0.00136285	HI	160	HI	159
0.198049	0.801951	0.0077551	0.0311588	6.10536e-05	0.0010268	HI	170	HI	161
0.215988	0.784012	0.00723768	0.0261581	5.31467e-05	0.000705336	HI	180	HI	177
0.215531	0.784469	0.00698191	0.0252963	4.98478e-05	0.000664404	HI	190	HI	183
0.218531	0.781469	0.00656824	0.0233719	4.34634e-05	0.000576199	HI	200	HI	195

## Sheet: 30%
m1	m2	mL1	mL2	vL1	vL2	sim_model	sim_gen	model_infer	gen_infer
0.277149	0.722851	0.238579	0.559626	0.0565883	0.351903	HI	5	HI	6
0.286967	0.713033	0.133784	0.309846	0.0190422	0.105869	HI	10	HI	11
0.332751	0.667249	0.0727987	0.143494	0.00546143	0.0217934	HI	20	HI	21
0.31643	0.68357	0.0474615	0.100933	0.00230559	0.0107373	HI	30	HI	31
0.285916	0.714084	0.0348148	0.0857973	0.00122731	0.00749216	HI	40	HI	40
0.322806	0.677194	0.0304427	0.0631171	0.000967388	0.00396726	HI	50	HI	49
0.272779	0.727221	0.0227276	0.0598844	0.000538923	0.00374151	HI	60	HI	61
0.294219	0.705781	0.0199696	0.0476169	0.0003935	0.00227309	HI	70	HI	71
0.312615	0.687385	0.0182372	0.0398147	0.000334006	0.00162271	HI	80	HI	80
0.316509	0.683491	0.0164552	0.0352989	0.000270483	0.00123854	HI	90	HI	89
0.311166	0.688834	0.0145933	0.0320748	0.000207933	0.00110081	HI	100	HI	100
0.306189	0.693811	0.0130941	0.0294904	0.000170459	0.000876918	HI	110	HI	110
0.296184	0.703816	0.0121761	0.0287384	0.000146906	0.000845907	HI	120	HI	117
0.285048	0.714952	0.0108275	0.0270171	0.000118456	0.000752365	HI	130	HI	130
0.308057	0.691943	0.0104431	0.0233423	0.000111368	0.000595096	HI	140	HI	139
0.326965	0.673035	0.00982677	0.0201676	9.81554e-05	0.000408868	HI	150	HI	151
0.29706	0.70294	0.00908104	0.0213971	8.42807e-05	0.000490621	HI	160	HI	157
0.311153	0.688847	0.00850301	0.0187882	7.1033e-05	0.000358135	HI	170	HI	171
0.292289	0.707711	0.00808181	0.0194875	6.65537e-05	0.000416465	HI	180	HI	175
0.314614	0.685386	0.00788959	0.0171125	6.19284e-05	0.00029699	HI	190	HI	185
0.286648	0.713352	0.00724544	0.0179622	5.31075e-05	0.000337503	HI	200	HI	194
m1	m2	mL1	mL2	vL1	vL2	model	gen
0.307382	0.692618	0.255531	0.526205	0.06946	0.32059	HI	5	HI	6
0.288237	0.711763	0.132956	0.307291	0.0200261	0.100756	HI	10	HI	11
0.290471	0.709529	0.0691941	0.163958	0.00489624	0.028249	HI	20	HI	21
0.285048	0.714952	0.0450699	0.110538	0.00200108	0.0125537	HI	30	HI	31
0.305859	0.694141	0.0352271	0.0790781	0.00122896	0.00634491	HI	40	HI	41
0.319549	0.680451	0.0290907	0.061272	0.000879571	0.00376716	HI	50	HI	51
0.282858	0.717142	0.0231432	0.0580329	0.00053511	0.00343155	HI	60	HI	61
0.288887	0.711113	0.0204136	0.0497877	0.000419939	0.00245729	HI	70	HI	69
0.298779	0.701221	0.017992	0.0418931	0.000329734	0.00173866	HI	80	HI	80
0.319452	0.680548	0.0164726	0.0348388	0.000261238	0.00129835	HI	90	HI	90
0.304259	0.695741	0.0145329	0.03298	0.000206586	0.00109255	HI	100	HI	99
0.298141	0.701859	0.0130489	0.0305056	0.000170225	0.000972954	HI	110	HI	110
0.273568	0.726432	0.0113482	0.0299627	0.000123259	0.000938194	HI	120	HI	122
0.323249	0.676751	0.0115273	0.0239954	0.000131582	0.000605649	HI	130	HI	129
0.316613	0.683387	0.0105366	0.0226778	0.000115117	0.00052925	HI	140	HI	139
0.3179	0.6821	0.0100151	0.0214107	0.000102165	0.000474138	HI	150	HI	147
0.281073	0.718927	0.00880531	0.0224221	7.9085e-05	0.000533658	HI	160	HI	158
0.303831	0.696169	0.0084731	0.0193562	7.32536e-05	0.00038661	HI	170	HI	170
0.318889	0.681111	0.00822841	0.0175185	6.84452e-05	0.000314042	HI	180	HI	179
0.299194	0.700806	0.00751743	0.0175672	5.63698e-05	0.000328172	HI	190	HI	190
0.331129	0.668871	0.00772118	0.0155087	6.02179e-05	0.000252299	HI	200	HI	194
m1	m2	mL1	mL2	vL1	vL2	model	gen
0.298401	0.701599	0.256873	0.542823	0.0692296	0.359675	HI	5	HI	6
0.308507	0.691493	0.13681	0.2909	0.0203434	0.0949106	HI	10	HI	11
0.292895	0.707105	0.0702456	0.165019	0.00514887	0.0294943	HI	20	HI	20
0.314778	0.685222	0.0478083	0.102572	0.00236742	0.011345	HI	30	HI	31
0.295229	0.704771	0.0357926	0.0840848	0.00128157	0.00744202	HI	40	HI	40
0.315389	0.684611	0.0292625	0.0626121	0.000819215	0.00406318	HI	50	HI	50
0.308309	0.691691	0.0239874	0.0532668	0.000577444	0.00280099	HI	60	HI	61
0.306948	0.693052	0.0206282	0.0461241	0.000418063	0.00222732	HI	70	HI	70
0.310901	0.689099	0.0182762	0.0402942	0.000328664	0.00169595	HI	80	HI	80
0.307816	0.692184	0.0162243	0.03621	0.000265498	0.00137229	HI	90	HI	89
0.28443	0.71557	0.0142989	0.0356411	0.000205406	0.00132624	HI	100	HI	98
0.3055	0.6945	0.0131379	0.0296389	0.000181081	0.000965314	HI	110	HI	110
0.30778	0.69222	0.012104	0.0271273	0.00015063	0.000769022	HI	120	HI	120
0.307659	0.692341	0.0109818	0.0246458	0.000118026	0.000609722	HI	130	HI	132
0.311329	0.688671	0.0105659	0.0232754	0.000112331	0.000572056	HI	140	HI	138
0.301528	0.698472	0.00974531	0.0224433	9.80955e-05	0.000511402	HI	150	HI	147
0.334451	0.665549	0.00965969	0.0192052	9.74637e-05	0.000379886	HI	160	HI	156
0.288329	0.711671	0.00840631	0.0206653	7.25862e-05	0.000447523	HI	170	HI	167
0.283314	0.716686	0.0079034	0.0198783	6.46285e-05	0.000418279	HI	180	HI	177
0.320202	0.679798	0.00798252	0.0168894	6.56521e-05	0.000306	HI	190	HI	185
0.299775	0.700225	0.00721147	0.0167936	5.43641e-05	0.000300318	HI	200	HI	198
m1	m2	mL1	mL2	vL1	vL2	model	gen
0.297663	0.702337	0.251635	0.532073	0.06816	0.32257	HI	5	HI	6
0.310618	0.689382	0.139264	0.291083	0.022037	0.0923632	HI	10	HI	11
0.293411	0.706589	0.0694805	0.161506	0.00513772	0.0264855	HI	20	HI	21
0.317903	0.682097	0.0487239	0.102468	0.00251635	0.0106104	HI	30	HI	30
0.31196	0.68804	0.0370462	0.0800784	0.00139772	0.0065795	HI	40	HI	40
0.29534	0.70466	0.0280886	0.0664356	0.000787905	0.00462052	HI	50	HI	51
0.2988	0.7012	0.0241952	0.0563175	0.000601473	0.00333594	HI	60	HI	59
0.327436	0.672564	0.0210728	0.0431419	0.000447197	0.00194071	HI	70	HI	71
0.315985	0.684015	0.0182448	0.0393461	0.000317559	0.00161018	HI	80	HI	80
0.304402	0.695598	0.0161433	0.0367103	0.000260605	0.00139686	HI	90	HI	89
0.312855	0.687145	0.0147814	0.0323236	0.000224304	0.00104559	HI	100	HI	99
0.295339	0.704661	0.0129736	0.0307729	0.000171138	0.000992857	HI	110	HI	110
0.321353	0.678647	0.0122362	0.0257128	0.000148064	0.000686702	HI	120	HI	121
0.294884	0.705116	0.0108318	0.0257773	0.000115856	0.000694053	HI	130	HI	131
0.306512	0.693488	0.0103362	0.0232597	0.00010717	0.000546664	HI	140	HI	140
0.306484	0.693516	0.00971707	0.0219005	9.55882e-05	0.000492601	HI	150	HI	149
0.294067	0.705933	0.00883174	0.0210973	7.71184e-05	0.00046154	HI	160	HI	161
0.318269	0.681731	0.00891655	0.0190275	8.18257e-05	0.000365846	HI	170	HI	165
0.300892	0.699108	0.0080084	0.0185442	6.46817e-05	0.00034242	HI	180	HI	179
0.302277	0.697723	0.00793006	0.0182266	6.27983e-05	0.000354618	HI	190	HI	181
0.308039	0.691961	0.00747086	0.0167154	5.54264e-05	0.000286083	HI	200	HI	194
m1	m2	mL1	mL2	vL1	vL2	model	gen
0.292891	0.707109	0.255428	0.547616	0.072134	0.363626	HI	5	HI	6
0.294279	0.705721	0.13714	0.309527	0.0200836	0.105506	HI	10	HI	11
0.302757	0.697243	0.0722786	0.160856	0.00544657	0.0278601	HI	20	HI	20
0.31416	0.68584	0.0481564	0.103419	0.00228131	0.0108702	HI	30	HI	31
0.285926	0.714074	0.034318	0.0843561	0.00114298	0.00742019	HI	40	HI	41
0.301149	0.698851	0.028563	0.06563	0.000805594	0.00419488	HI	50	HI	50
0.28721	0.71279	0.023173	0.0569359	0.000532606	0.00329426	HI	60	HI	61
0.30084	0.69916	0.0205287	0.0471039	0.000430985	0.00230279	HI	70	HI	70
0.276999	0.723001	0.0169414	0.0436716	0.00029921	0.00198021	HI	80	HI	82
0.310704	0.689296	0.0162953	0.0359516	0.000281198	0.00135452	HI	90	HI	89
0.295047	0.704953	0.0141301	0.0335945	0.000201045	0.00121173	HI	100	HI	101
0.289714	0.710286	0.0128502	0.0312953	0.000162783	0.00097337	HI	110	HI	110
0.297102	0.702898	0.0121142	0.0284795	0.00014882	0.000852224	HI	120	HI	118
0.266367	0.733633	0.0105528	0.0289502	0.000113851	0.000878758	HI	130	HI	129
0.296126	0.703874	0.0103504	0.0244401	0.000107883	0.000612652	HI	140	HI	138
0.278745	0.721255	0.00938352	0.0242113	9.08435e-05	0.00058588	HI	150	HI	148
0.298228	0.701772	0.00907536	0.0212465	8.32222e-05	0.000475689	HI	160	HI	157
0.317254	0.682746	0.00854852	0.0183641	7.36298e-05	0.000340181	HI	170	HI	171
0.281675	0.718325	0.00785294	0.0199357	6.21248e-05	0.000417637	HI	180	HI	178
0.318561	0.681439	0.00772137	0.0164703	5.98181e-05	0.000277226	HI	190	HI	190
0.29431	0.70569	0.00719305	0.0171522	5.25534e-05	0.00031001	HI	200	HI	198
m1	m2	mL1	mL2	vL1	vL2	model	gen
0.280325	0.719675	0.252545	0.57136	0.062131	0.379914	HI	5	HI	6
0.319608	0.680392	0.140051	0.282223	0.020776	0.0840911	HI	10	HI	11
0.31605	0.68395	0.0717684	0.150319	0.00502487	0.0237106	HI	20	HI	21
0.296775	0.703225	0.0468346	0.108237	0.00232628	0.0121098	HI	30	HI	31
0.284335	0.715665	0.0345452	0.085657	0.00122867	0.00776584	HI	40	HI	41
0.318266	0.681734	0.0293581	0.0621524	0.000868405	0.00401988	HI	50	HI	50
0.291712	0.708288	0.0234291	0.0562003	0.000543515	0.00325764	HI	60	HI	61
0.291069	0.708931	0.020156	0.0487028	0.000414787	0.00247427	HI	70	HI	70
0.295076	0.704924	0.0177681	0.0420484	0.000312632	0.00186712	HI	80	HI	80
0.302703	0.697297	0.0161639	0.0369225	0.000256817	0.00145277	HI	90	HI	89
0.283851	0.716149	0.0140217	0.035124	0.000193701	0.00138106	HI	100	HI	100
0.295168	0.704832	0.0132395	0.0315461	0.000172086	0.00104999	HI	110	HI	107
0.28429	0.71571	0.011831	0.0295896	0.000142783	0.000893644	HI	120	HI	118
0.304568	0.695432	0.0111514	0.0254008	0.000122325	0.00066977	HI	130	HI	129
0.305839	0.694161	0.0102949	0.0232592	0.000105582	0.000535391	HI	140	HI	140
0.288438	0.711562	0.00948912	0.0233357	8.99047e-05	0.000586166	HI	150	HI	148
0.310635	0.689365	0.00938002	0.0206846	8.95929e-05	0.000435659	HI	160	HI	155
0.290263	0.709737	0.00844679	0.0205589	7.23277e-05	0.000427529	HI	170	HI	167
0.288414	0.711586	0.00799585	0.0196868	6.44423e-05	0.000410437	HI	180	HI	176
0.303024	0.696976	0.00768836	0.0176015	6.12098e-05	0.000335266	HI	190	HI	187
0.301261	0.698739	0.00739283	0.0170965	5.54536e-05	0.0003164	HI	200	HI	194
m1	m2	mL1	mL2	vL1	vL2	model	gen
0.278406	0.721594	0.253384	0.576123	0.0659744	0.387038	HI	5	HI	6
0.31461	0.68539	0.142197	0.295109	0.0209447	0.0932164	HI	10	HI	11
0.28851	0.71149	0.0692216	0.165143	0.00485505	0.0293052	HI	20	HI	21
0.26852	0.73148	0.0434469	0.116308	0.00191639	0.0139253	HI	30	HI	32
0.274404	0.725596	0.0337106	0.0874826	0.00116993	0.00800454	HI	40	HI	41
0.303113	0.696887	0.0290165	0.0657285	0.000877427	0.00441441	HI	50	HI	50
0.312836	0.687164	0.0240381	0.0522641	0.000575185	0.00285184	HI	60	HI	61
0.303263	0.696737	0.0207342	0.0470927	0.000433138	0.00230538	HI	70	HI	70
0.287598	0.712402	0.0172693	0.0425124	0.000308894	0.00187851	HI	80	HI	82
0.279612	0.720388	0.0155863	0.0398023	0.000241634	0.00162434	HI	90	HI	89
0.283053	0.716947	0.0141317	0.0355247	0.000193063	0.00126304	HI	100	HI	99
0.283707	0.716293	0.0127568	0.0320244	0.000169247	0.00107583	HI	110	HI	110
0.288757	0.711243	0.0119399	0.0292327	0.000141498	0.000895707	HI	120	HI	118
0.308092	0.691908	0.0112851	0.0252038	0.000130156	0.000655911	HI	130	HI	128
0.275799	0.724201	0.00996413	0.0260606	0.000102729	0.000701705	HI	140	HI	139
0.29734	0.70266	0.00943212	0.0222469	9.07942e-05	0.000496088	HI	150	HI	151
0.318785	0.681215	0.00936431	0.0199738	9.02567e-05	0.000424568	HI	160	HI	157
0.284487	0.715513	0.00831065	0.0208619	7.19093e-05	0.000466799	HI	170	HI	168
0.290611	0.709389	0.00797077	0.0194251	6.44328e-05	0.000390206	HI	180	HI	177
0.33811	0.66189	0.00805104	0.0157103	6.45879e-05	0.00026771	HI	190	HI	188
0.284482	0.715518	0.00708166	0.0177065	5.04235e-05	0.000330293	HI	200	HI	198
m1	m2	mL1	mL2	vL1	vL2	model	gen
0.289395	0.710605	0.256574	0.560451	0.0728988	0.345335	HI	5	HI	6
0.309792	0.690208	0.136397	0.285554	0.0182963	0.0907193	HI	10	HI	11
0.282484	0.717516	0.0679864	0.168513	0.00460499	0.030495	HI	20	HI	21
0.311705	0.688295	0.0477038	0.103711	0.00233995	0.0111645	HI	30	HI	31
0.305313	0.694687	0.0348581	0.0783003	0.00125988	0.00640529	HI	40	HI	42
0.308208	0.691792	0.0287206	0.0639709	0.000856551	0.00419475	HI	50	HI	51
0.284995	0.715005	0.0232665	0.0576423	0.000538845	0.00334045	HI	60	HI	60
0.284599	0.715401	0.0197336	0.0491248	0.000393593	0.0024806	HI	70	HI	71
0.288985	0.711015	0.0177128	0.0432502	0.000329273	0.00193853	HI	80	HI	80
0.320122	0.679878	0.0161399	0.0340279	0.000263941	0.00120681	HI	90	HI	91
0.306886	0.693114	0.0144963	0.0325922	0.000214993	0.00107735	HI	100	HI	100
0.265509	0.734491	0.0122798	0.0336627	0.000156725	0.00117408	HI	110	HI	111
0.290663	0.709337	0.0118796	0.0288749	0.000140618	0.000901272	HI	120	HI	119
0.298705	0.701295	0.0110494	0.0258098	0.000123529	0.000665807	HI	130	HI	129
0.328534	0.671466	0.0107038	0.0218138	0.000115503	0.000492454	HI	140	HI	139
0.296534	0.703466	0.0095217	0.0224711	9.5643e-05	0.000547095	HI	150	HI	150
0.271152	0.728848	0.00864425	0.0231396	7.63181e-05	0.000579282	HI	160	HI	159
0.278051	0.721949	0.00810241	0.0209099	6.59488e-05	0.00044943	HI	170	HI	171
0.292884	0.707116	0.00792873	0.0191259	6.25121e-05	0.000381255	HI	180	HI	178
0.304468	0.695532	0.00779529	0.0177547	6.19697e-05	0.00033329	HI	190	HI	185
0.311173	0.688827	0.00741145	0.0163576	5.58598e-05	0.000281904	HI	200	HI	196
m1	m2	mL1	mL2	vL1	vL2	model	gen
0.277009	0.722991	0.247975	0.579939	0.0697848	0.376877	HI	5	HI	6
0.300004	0.699996	0.140902	0.30724	0.0212272	0.0999027	HI	10	HI	11
0.310198	0.689802	0.0729592	0.156818	0.00545093	0.0265091	HI	20	HI	20
0.314437	0.685563	0.0477143	0.102196	0.00233762	0.0106166	HI	30	HI	31
0.30407	0.69593	0.035773	0.0807265	0.00128878	0.00692646	HI	40	HI	40
0.319827	0.680173	0.0296686	0.0624657	0.000916622	0.00415543	HI	50	HI	50
0.304963	0.695037	0.0242603	0.0546897	0.000591615	0.00311023	HI	60	HI	60
0.276376	0.723624	0.0193281	0.0500446	0.000385288	0.00261252	HI	70	HI	72
0.285165	0.714835	0.0176336	0.043819	0.000310913	0.0020761	HI	80	HI	80
0.307993	0.692007	0.0161186	0.0360561	0.000259891	0.00131235	HI	90	HI	90
0.283116	0.716884	0.0139652	0.0351184	0.000198657	0.00123119	HI	100	HI	100
0.273253	0.726747	0.0127798	0.0337957	0.000163802	0.00116072	HI	110	HI	108
0.326663	0.673337	0.0125242	0.0257036	0.000152427	0.000675709	HI	120	HI	119
0.274261	0.725739	0.0105831	0.0278603	0.000112138	0.000792146	HI	130	HI	131
0.312939	0.687061	0.0105659	0.0231003	0.000114935	0.000548418	HI	140	HI	138
0.283668	0.716332	0.00927032	0.0232635	8.55356e-05	0.000560855	HI	150	HI	151
0.339605	0.660395	0.00962133	0.018707	9.4728e-05	0.00037606	HI	160	HI	157
0.317159	0.682841	0.00858898	0.0184381	7.52982e-05	0.000354834	HI	170	HI	171
0.296173	0.703827	0.00798488	0.0189279	6.44982e-05	0.000379976	HI	180	HI	178
0.315099	0.684901	0.00779313	0.016878	6.00813e-05	0.000295107	HI	190	HI	188
0.299027	0.700973	0.00713824	0.0166532	5.14508e-05	0.000291505	HI	200	HI	200
m1	m2	mL1	mL2	vL1	vL2	model	gen
0.321456	0.678544	0.267138	0.513886	0.0740983	0.316207	HI	5	HI	6
0.282673	0.717327	0.13474	0.318458	0.0189688	0.113592	HI	10	HI	11
0.301224	0.698776	0.0705787	0.159235	0.0054898	0.0262389	HI	20	HI	21
0.336879	0.663121	0.0495197	0.0959019	0.00244699	0.00927592	HI	30	HI	31
0.282444	0.717556	0.0348231	0.0868361	0.00125422	0.00758985	HI	40	HI	40
0.305908	0.694092	0.0286755	0.0642851	0.000814668	0.00435424	HI	50	HI	51
0.29012	0.70988	0.0234566	0.0569347	0.00056155	0.0033845	HI	60	HI	60
0.296628	0.703372	0.0204789	0.048065	0.000416729	0.0023349	HI	70	HI	70
0.285226	0.714774	0.0173509	0.0430716	0.000294869	0.00184087	HI	80	HI	81
0.26996	0.73004	0.0150061	0.0402735	0.000231601	0.00166311	HI	90	HI	92
0.300017	0.699983	0.014301	0.0331883	0.000205468	0.00112902	HI	100	HI	100
0.303524	0.696476	0.0131531	0.0299302	0.000179135	0.000943565	HI	110	HI	110
0.296202	0.703798	0.0119813	0.0283223	0.000141734	0.000809392	HI	120	HI	119
0.330679	0.669321	0.0115504	0.0232646	0.000136767	0.000544345	HI	130	HI	130
0.289511	0.710489	0.0102673	0.0251515	0.000106067	0.00064917	HI	140	HI	137
0.304224	0.695776	0.00988514	0.0225265	9.68629e-05	0.000506593	HI	150	HI	146
0.281127	0.718873	0.00868113	0.0220759	7.57849e-05	0.000509057	HI	160	HI	161
0.313585	0.686415	0.00855786	0.018671	7.65413e-05	0.000344925	HI	170	HI	171
0.274125	0.725875	0.00773063	0.0203991	6.13896e-05	0.000428639	HI	180	HI	179
0.298017	0.701983	0.00777876	0.0182505	6.26247e-05	0.000334979	HI	190	HI	183
0.279366	0.720634	0.00714299	0.0183329	5.21522e-05	0.000362028	HI	200	HI	195

## Sheet: 40%
m1	m2	mL1	mL2	vL1	vL2	sim_model	sim_gen	model_infer	gen_infer
0.406284	0.593716	0.307306	0.428032	0.105146	0.211328	HI	5	HI	6
0.402442	0.597558	0.160203	0.231238	0.0265704	0.0617027	HI	10	HI	11
0.400782	0.599218	0.0809115	0.119208	0.00701533	0.014639	HI	20	HI	21
0.391517	0.608483	0.0531471	0.0816756	0.00283563	0.0068098	HI	30	HI	31
0.414367	0.585633	0.0426816	0.0599241	0.00184211	0.00365709	HI	40	HI	40
0.411082	0.588918	0.0331373	0.0472489	0.00110769	0.00220529	HI	50	HI	51
0.385712	0.614288	0.0268922	0.0425604	0.000720665	0.00183056	HI	60	HI	61
0.385967	0.614033	0.0234357	0.0371045	0.000555566	0.00147065	HI	70	HI	70
0.382905	0.617095	0.0207078	0.0331868	0.000430111	0.00109256	HI	80	HI	78
0.376317	0.623683	0.0179569	0.02959	0.00033114	0.000887885	HI	90	HI	90
0.405891	0.594109	0.0169649	0.0247614	0.000291351	0.000641222	HI	100	HI	99
0.381588	0.618412	0.0146097	0.0236875	0.000214639	0.000591338	HI	110	HI	111
0.41863	0.58137	0.0144638	0.0200199	0.000212982	0.000386207	HI	120	HI	119
0.397573	0.602427	0.0130468	0.0197371	0.000172184	0.000396503	HI	130	HI	127
0.400458	0.599542	0.0120685	0.0180615	0.000145745	0.000333447	HI	140	HI	138
0.415122	0.584878	0.0115857	0.0162989	0.000136957	0.000278026	HI	150	HI	148
0.431052	0.568948	0.0108199	0.0142807	0.000120142	0.000216043	HI	160	HI	162
0.402426	0.597574	0.0099991	0.0148389	0.000101092	0.000225177	HI	170	HI	167
0.395798	0.604202	0.00951314	0.0144839	9.14319e-05	0.000219542	HI	180	HI	174
0.389245	0.610755	0.00878194	0.0137804	7.86606e-05	0.000191398	HI	190	HI	186
0.413944	0.586056	0.00892907	0.012634	8.05242e-05	0.000166567	HI	200	HI	191
m1	m2	mL1	mL2	vL1	vL2	model	gen
0.378438	0.621562	0.283386	0.439525	0.0899126	0.219546	HI	5	HI	6
0.430335	0.569665	0.163083	0.212429	0.0295685	0.046856	HI	10	HI	11
0.402846	0.597154	0.0827129	0.121167	0.0070885	0.0150945	HI	20	HI	20
0.394583	0.605417	0.0536513	0.0813459	0.00294161	0.00680453	HI	30	HI	31
0.389639	0.610361	0.0401828	0.0621628	0.00159455	0.00409015	HI	40	HI	41
0.407773	0.592227	0.0338823	0.0490355	0.00116697	0.00249699	HI	50	HI	50
0.429179	0.570821	0.0290198	0.0384812	0.000824735	0.00153438	HI	60	HI	60
0.405487	0.594513	0.0239137	0.0349209	0.00059349	0.0012617	HI	70	HI	70
0.397478	0.602522	0.0206818	0.0313087	0.000429172	0.00102787	HI	80	HI	80
0.397792	0.602208	0.0185671	0.0279842	0.000349833	0.000789714	HI	90	HI	90
0.410717	0.589283	0.01716	0.0246039	0.000302815	0.000617491	HI	100	HI	99
0.439797	0.560203	0.0162672	0.0206527	0.00027447	0.000428919	HI	110	HI	110
0.391589	0.608411	0.0138461	0.0214402	0.000191954	0.000481711	HI	120	HI	119
0.401771	0.598229	0.0127781	0.0190012	0.000168631	0.000379302	HI	130	HI	131
0.446577	0.553423	0.0131136	0.0162376	0.000171974	0.000271887	HI	140	HI	138
0.392926	0.607074	0.0111325	0.017148	0.000119362	0.000307509	HI	150	HI	148
0.383224	0.616776	0.010178	0.0163545	0.000104695	0.000270864	HI	160	HI	159
0.375861	0.624139	0.00969308	0.01606	9.51067e-05	0.000256507	HI	170	HI	165
0.397513	0.602487	0.00938472	0.0142167	8.73325e-05	0.000209678	HI	180	HI	177
0.387502	0.612498	0.00862297	0.0136354	7.79755e-05	0.000193059	HI	190	HI	189
0.425153	0.574847	0.00890832	0.0120507	7.93668e-05	0.00014409	HI	200	HI	195
m1	m2	mL1	mL2	vL1	vL2	model	gen
0.402438	0.597562	0.30507	0.433278	0.109519	0.219401	HI	5	HI	6
0.405941	0.594059	0.160345	0.229662	0.0278439	0.0580774	HI	10	HI	11
0.39573	0.60427	0.079557	0.119707	0.00645647	0.0148251	HI	20	HI	21
0.406464	0.593536	0.0558075	0.0806343	0.00330959	0.00665063	HI	30	HI	30
0.390407	0.609593	0.0407682	0.0632276	0.00160971	0.00417654	HI	40	HI	40
0.378325	0.621675	0.0318433	0.0519959	0.00101082	0.00283746	HI	50	HI	51
0.432431	0.567569	0.0289405	0.0378043	0.000847481	0.00151469	HI	60	HI	61
0.41917	0.58083	0.0246776	0.0340189	0.000614453	0.00119267	HI	70	HI	70
0.388843	0.611157	0.0207919	0.0324904	0.00044156	0.00105492	HI	80	HI	79
0.381987	0.618013	0.0179614	0.0289841	0.000332058	0.000848658	HI	90	HI	90
0.423779	0.576221	0.0179466	0.0243332	0.000320909	0.000635824	HI	100	HI	97
0.39953	0.60047	0.0152238	0.022858	0.000242484	0.000534482	HI	110	HI	109
0.385483	0.614517	0.013563	0.021605	0.00017873	0.000477735	HI	120	HI	120
0.39117	0.60883	0.0124245	0.0192774	0.000156503	0.000375448	HI	130	HI	132
0.419464	0.580536	0.0122447	0.0169092	0.000152517	0.000292111	HI	140	HI	141
0.4043	0.5957	0.0113318	0.0166459	0.00012929	0.000279692	HI	150	HI	148
0.364355	0.635645	0.0101142	0.0176073	0.000104416	0.000327737	HI	160	HI	156
0.364584	0.635416	0.00941499	0.0163609	9.16134e-05	0.000287981	HI	170	HI	167
0.372069	0.627931	0.00902896	0.0151842	8.29096e-05	0.000232145	HI	180	HI	177
0.40787	0.59213	0.00921654	0.013386	8.90526e-05	0.000188678	HI	190	HI	183
0.401097	0.598903	0.00853723	0.0127355	7.33583e-05	0.000166629	HI	200	HI	196
m1	m2	mL1	mL2	vL1	vL2	model	gen
0.410978	0.589022	0.313524	0.423376	0.108541	0.209035	HI	5	HI	6
0.419976	0.580024	0.165562	0.223696	0.030238	0.0544907	HI	10	HI	11
0.38931	0.61069	0.079041	0.122454	0.0062465	0.0150668	HI	20	HI	21
0.406799	0.593201	0.0548955	0.0792829	0.00308713	0.00664535	HI	30	HI	31
0.3974	0.6026	0.0407051	0.0612346	0.00165375	0.00373203	HI	40	HI	41
0.405932	0.594068	0.0328546	0.0479635	0.00107179	0.00235043	HI	50	HI	51
0.381915	0.618085	0.0265903	0.0428309	0.000714579	0.0018894	HI	60	HI	61
0.400121	0.599879	0.0236048	0.0351913	0.000571177	0.00127626	HI	70	HI	71
0.402977	0.597023	0.0207993	0.0307572	0.000426837	0.000968959	HI	80	HI	81
0.388107	0.611893	0.0181464	0.0284806	0.000348363	0.00081019	HI	90	HI	90
0.428635	0.571365	0.0177768	0.0236938	0.000327482	0.000572173	HI	100	HI	98
0.384334	0.615666	0.0149784	0.023887	0.00023772	0.000572889	HI	110	HI	109
0.399468	0.600532	0.0139179	0.0208277	0.000198528	0.000434676	HI	120	HI	120
0.408041	0.591959	0.0129105	0.0186829	0.000165524	0.000349745	HI	130	HI	131
0.404747	0.595253	0.012143	0.0178364	0.000153163	0.000325133	HI	140	HI	138
0.40164	0.59836	0.0113786	0.0169184	0.000129557	0.000296088	HI	150	HI	147
0.412303	0.587697	0.0108993	0.0155208	0.000120732	0.000245229	HI	160	HI	156
0.397594	0.602406	0.0100106	0.0151523	0.000107879	0.000240655	HI	170	HI	166
0.379481	0.620519	0.00912287	0.0148877	8.60294e-05	0.000230008	HI	180	HI	177
0.411732	0.588268	0.00915231	0.0130471	8.41776e-05	0.000175242	HI	190	HI	186
0.407131	0.592869	0.00872853	0.0127075	8.0047e-05	0.000168972	HI	200	HI	193
m1	m2	mL1	mL2	vL1	vL2	model	gen
0.377884	0.622116	0.289844	0.452723	0.0956301	0.233399	HI	5	HI	6
0.382098	0.617902	0.151326	0.236254	0.0239666	0.0638865	HI	10	HI	11
0.379611	0.620389	0.080962	0.12989	0.0067297	0.0178507	HI	20	HI	20
0.400569	0.599431	0.055423	0.0820061	0.00309721	0.00716475	HI	30	HI	30
0.409521	0.590479	0.0417417	0.0599268	0.0017922	0.00373182	HI	40	HI	41
0.391662	0.608338	0.0326408	0.0505177	0.00105357	0.00266475	HI	50	HI	50
0.409201	0.590799	0.0282614	0.0405386	0.000826636	0.00171726	HI	60	HI	60
0.403867	0.596133	0.0236612	0.034882	0.000575666	0.00125073	HI	70	HI	71
0.371104	0.628896	0.0198859	0.033518	0.00039763	0.00114119	HI	80	HI	80
0.388704	0.611296	0.0181422	0.0284164	0.000329069	0.000831234	HI	90	HI	90
0.366244	0.633756	0.0156473	0.0269617	0.000239898	0.000747185	HI	100	HI	101
0.416237	0.583763	0.0159267	0.0222701	0.000258394	0.000501684	HI	110	HI	108
0.386583	0.613417	0.0138434	0.021899	0.000192234	0.0004839	HI	120	HI	118
0.412015	0.587985	0.0133502	0.0190399	0.000185335	0.000376789	HI	130	HI	127
0.37258	0.62742	0.0115114	0.0193223	0.00013515	0.000384701	HI	140	HI	139
0.402657	0.597343	0.0113448	0.0167895	0.000128817	0.000290083	HI	150	HI	148
0.401377	0.598623	0.0104597	0.0156207	0.000110203	0.000250811	HI	160	HI	160
0.413788	0.586212	0.0101352	0.0143257	0.000107084	0.000218673	HI	170	HI	169
0.411515	0.588485	0.00963304	0.0137533	9.38154e-05	0.000196651	HI	180	HI	177
0.379095	0.620905	0.00848839	0.0138697	7.30827e-05	0.000195836	HI	190	HI	190
0.39984	0.60016	0.00846371	0.0127001	7.211e-05	0.000166175	HI	200	HI	197
m1	m2	mL1	mL2	vL1	vL2	model	gen
0.423239	0.576761	0.319426	0.413943	0.114837	0.207675	HI	5	HI	6
0.407094	0.592906	0.161732	0.231679	0.0283674	0.0606397	HI	10	HI	11
0.402247	0.597753	0.081723	0.11961	0.00725124	0.014232	HI	20	HI	21
0.40389	0.59611	0.0552296	0.0805691	0.00311921	0.00680756	HI	30	HI	31
0.404116	0.595884	0.0407872	0.0597402	0.00165466	0.00370395	HI	40	HI	41
0.421019	0.578981	0.0341447	0.0468384	0.00117496	0.00228056	HI	50	HI	51
0.391631	0.608369	0.0272969	0.0420956	0.000754089	0.0017876	HI	60	HI	60
0.376873	0.623127	0.0226486	0.0373662	0.000509042	0.00146015	HI	70	HI	71
0.436119	0.563881	0.0223122	0.028664	0.000508139	0.000844667	HI	80	HI	80
0.40786	0.59214	0.0187138	0.0271837	0.000348104	0.000754677	HI	90	HI	90
0.394115	0.605885	0.0168759	0.025841	0.000298212	0.000680957	HI	100	HI	98
0.403817	0.596183	0.0153147	0.0225763	0.00023337	0.000533478	HI	110	HI	110
0.404527	0.595473	0.0141844	0.0208929	0.000202006	0.000442148	HI	120	HI	118
0.426051	0.573949	0.0135809	0.018259	0.000190182	0.000345043	HI	130	HI	128
0.423303	0.576697	0.0125117	0.0169935	0.000153893	0.000305585	HI	140	HI	139
0.401705	0.598295	0.0111755	0.0165995	0.000127245	0.000275949	HI	150	HI	150
0.404389	0.595611	0.0105229	0.0154684	0.000110108	0.000242802	HI	160	HI	160
0.412084	0.587916	0.0101269	0.0144046	0.000103307	0.000214448	HI	170	HI	168
0.377928	0.622072	0.00902865	0.0148327	8.46652e-05	0.000231377	HI	180	HI	178
0.398609	0.601391	0.00902299	0.013587	8.44421e-05	0.000195237	HI	190	HI	184
0.387951	0.612049	0.00831969	0.0131041	7.0589e-05	0.000173821	HI	200	HI	197
m1	m2	mL1	mL2	vL1	vL2	model	gen
0.408723	0.591277	0.294399	0.408246	0.092711	0.190053	HI	5	HI	6
0.392062	0.607938	0.151888	0.229447	0.0252434	0.0592193	HI	10	HI	11
0.383058	0.616942	0.0793081	0.125907	0.00641409	0.0171234	HI	20	HI	21
0.387867	0.612133	0.0530627	0.0827254	0.00286831	0.00710617	HI	30	HI	31
0.391136	0.608864	0.040627	0.0627667	0.001671	0.00407891	HI	40	HI	41
0.374544	0.625456	0.0318332	0.0530216	0.00104059	0.00293452	HI	50	HI	50
0.386942	0.613058	0.0263495	0.0414532	0.00070511	0.00170619	HI	60	HI	62
0.363226	0.636774	0.02221	0.0387755	0.000505058	0.00146797	HI	70	HI	71
0.39627	0.60373	0.0207413	0.0314074	0.000427263	0.000983503	HI	80	HI	80
0.429256	0.570744	0.019655	0.0260405	0.000387317	0.000674492	HI	90	HI	89
0.398927	0.601073	0.0166431	0.0250282	0.000277029	0.000617163	HI	100	HI	100
0.413331	0.586669	0.0155553	0.0220159	0.000247394	0.000480988	HI	110	HI	110
0.396522	0.603478	0.0136119	0.0206821	0.000177524	0.000441507	HI	120	HI	122
0.380214	0.619786	0.0123155	0.0200084	0.000157605	0.000419367	HI	130	HI	131
0.386314	0.613686	0.0117507	0.0186175	0.000139846	0.000358961	HI	140	HI	139
0.4066	0.5934	0.0114546	0.0166834	0.000127947	0.000278826	HI	150	HI	147
0.400046	0.599954	0.010677	0.0159824	0.000115453	0.00025801	HI	160	HI	156
0.385286	0.614714	0.00987576	0.0157243	0.000101717	0.000255965	HI	170	HI	165
0.395265	0.604735	0.00944913	0.0144472	9.16902e-05	0.000224183	HI	180	HI	175
0.40851	0.59149	0.00907641	0.0131065	8.80551e-05	0.000178701	HI	190	HI	187
0.357957	0.642043	0.00788445	0.0140768	6.25744e-05	0.000203405	HI	200	HI	198
m1	m2	mL1	mL2	vL1	vL2	model	gen
0.40161	0.59839	0.300925	0.424641	0.105796	0.208356	HI	5	HI	6
0.431572	0.568428	0.165591	0.213461	0.0286125	0.0496519	HI	10	HI	11
0.410362	0.589638	0.0826995	0.11676	0.00678971	0.014259	HI	20	HI	21
0.390227	0.609773	0.0547047	0.0844756	0.00307874	0.00737253	HI	30	HI	30
0.402446	0.597554	0.0418234	0.0617627	0.00175638	0.00401669	HI	40	HI	40
0.41912	0.58088	0.0345192	0.0476734	0.00119778	0.00234958	HI	50	HI	50
0.421245	0.578755	0.0285727	0.0393209	0.000816527	0.00158702	HI	60	HI	60
0.415494	0.584506	0.0246926	0.0345478	0.000606866	0.00120789	HI	70	HI	69
0.40498	0.59502	0.0210225	0.0308453	0.000443435	0.000940567	HI	80	HI	80
0.389753	0.610247	0.0179862	0.0280396	0.000323248	0.000820121	HI	90	HI	91
0.404345	0.595655	0.0167862	0.0246435	0.000280863	0.000621528	HI	100	HI	100
0.392631	0.607369	0.0149344	0.0230322	0.000224246	0.000532284	HI	110	HI	110
0.368642	0.631358	0.013115	0.0224191	0.000177818	0.000506523	HI	120	HI	121
0.406058	0.593942	0.0131634	0.0192121	0.000169554	0.000387358	HI	130	HI	128
0.391881	0.608119	0.0119232	0.018474	0.000145911	0.000351065	HI	140	HI	138
0.38482	0.61518	0.0108955	0.0173325	0.000120501	0.000300554	HI	150	HI	150
0.391183	0.608817	0.0103803	0.0161417	0.000110163	0.00026065	HI	160	HI	158
0.407207	0.592793	0.0100209	0.0145434	0.000101855	0.000220136	HI	170	HI	169
0.397484	0.602516	0.00954602	0.0144866	9.05059e-05	0.000216205	HI	180	HI	174
0.392893	0.607107	0.00860241	0.0132801	7.49704e-05	0.000182316	HI	190	HI	192
0.413898	0.586102	0.00891149	0.0125996	8.17865e-05	0.000162793	HI	200	HI	192
m1	m2	mL1	mL2	vL1	vL2	model	gen
0.410072	0.589928	0.305929	0.416788	0.101544	0.190258	HI	5	HI	6
0.391522	0.608478	0.154447	0.231654	0.0256644	0.0572347	HI	10	HI	11
0.417385	0.582615	0.0843059	0.115991	0.00753099	0.0141564	HI	20	HI	21
0.403142	0.596858	0.0552912	0.0813481	0.00307873	0.00684327	HI	30	HI	30
0.392651	0.607349	0.0406208	0.0623748	0.00166737	0.00410142	HI	40	HI	41
0.408681	0.591319	0.0335236	0.0483779	0.0011653	0.00239146	HI	50	HI	51
0.423214	0.576786	0.0286076	0.0388975	0.000833709	0.00150585	HI	60	HI	61
0.38951	0.61049	0.0234286	0.0365526	0.000577154	0.00136076	HI	70	HI	70
0.378756	0.621244	0.020181	0.0328962	0.000413036	0.00111171	HI	80	HI	80
0.431913	0.568087	0.0196417	0.0257626	0.000390076	0.000674535	HI	90	HI	90
0.391448	0.608552	0.0166199	0.0258212	0.000275621	0.000686697	HI	100	HI	99
0.413826	0.586174	0.0158491	0.0224301	0.000264501	0.000520449	HI	110	HI	108
0.409529	0.590471	0.0143403	0.0206639	0.000220932	0.000436912	HI	120	HI	118
0.40194	0.59806	0.0131005	0.0194705	0.000172587	0.000393001	HI	130	HI	128
0.424694	0.575306	0.0123985	0.0167646	0.000154862	0.000289857	HI	140	HI	140
0.386132	0.613868	0.0111088	0.0176186	0.000124104	0.000320165	HI	150	HI	147
0.389736	0.610264	0.0103787	0.0161978	0.000109613	0.000265086	HI	160	HI	158
0.389757	0.610243	0.00974574	0.0152679	9.8171e-05	0.000244393	HI	170	HI	168
0.420195	0.579805	0.00991202	0.0136599	0.000100807	0.000197494	HI	180	HI	174
0.408134	0.591866	0.00907309	0.013117	8.29086e-05	0.000175307	HI	190	HI	187
0.389492	0.610508	0.00848227	0.013279	7.18911e-05	0.000186577	HI	200	HI	193
m1	m2	mL1	mL2	vL1	vL2	model	gen
0.401524	0.598476	0.300204	0.427102	0.09843	0.216453	HI	5	HI	6
0.394739	0.605261	0.152827	0.228042	0.0251904	0.056531	HI	10	HI	11
0.408453	0.591547	0.0832586	0.118695	0.00704052	0.0148969	HI	20	HI	20
0.404509	0.595491	0.0556823	0.0811618	0.00316469	0.00704138	HI	30	HI	30
0.408952	0.591048	0.0416749	0.0598504	0.00179449	0.0037348	HI	40	HI	41
0.421842	0.578158	0.0340366	0.0464043	0.00114675	0.00226591	HI	50	HI	51
0.409103	0.590897	0.0280024	0.0404044	0.000813554	0.00170455	HI	60	HI	60
0.392627	0.607373	0.0243289	0.0374276	0.000621083	0.00145473	HI	70	HI	68
0.403529	0.596471	0.0207563	0.0305347	0.000431305	0.000958217	HI	80	HI	81
0.410727	0.589273	0.0186088	0.0265553	0.000350285	0.000729464	HI	90	HI	91
0.388961	0.611039	0.0168202	0.026381	0.000276196	0.000724794	HI	100	HI	97
0.38887	0.61113	0.0151179	0.0236708	0.00023734	0.000568926	HI	110	HI	108
0.37961	0.62039	0.0137322	0.0223873	0.000200861	0.000521321	HI	120	HI	118
0.404903	0.595097	0.0128871	0.0189381	0.000166984	0.000375957	HI	130	HI	130
0.39455	0.60545	0.0120681	0.0184656	0.000148849	0.00034388	HI	140	HI	137
0.375481	0.624519	0.0107608	0.0178449	0.000118077	0.000318425	HI	150	HI	149
0.405467	0.594533	0.0108483	0.0158655	0.000122922	0.00026184	HI	160	HI	155
0.395677	0.604323	0.00996667	0.0151722	0.000102269	0.000232315	HI	170	HI	166
0.407488	0.592512	0.00955283	0.0138705	9.0811e-05	0.0001989	HI	180	HI	177
0.411966	0.588034	0.00903517	0.0128732	8.54145e-05	0.00016665	HI	190	HI	188
0.41438	0.58562	0.00875159	0.0123374	7.78103e-05	0.000153646	HI	200	HI	195

## Sheet: 50%
m1	m2	mL1	mL2	vL1	vL2	sim_model	sim_gen	model_infer	gen_infer
0.484978	0.515022	0.338062	0.359005	0.123527	0.139261	HI	5	HI	6
0.499355	0.500645	0.185061	0.186258	0.0354508	0.0381891	HI	10	HI	11
0.481131	0.518869	0.0935068	0.100224	0.00858867	0.0102825	HI	20	HI	21
0.491416	0.508584	0.0635246	0.0657687	0.0040732	0.00440756	HI	30	HI	31
0.487429	0.512571	0.0473654	0.0497521	0.00228088	0.00260473	HI	40	HI	41
0.485403	0.514597	0.0387418	0.0411075	0.00149627	0.00172984	HI	50	HI	50
0.479794	0.520206	0.0321147	0.0347364	0.00105623	0.00125556	HI	60	HI	60
0.498133	0.501867	0.0290428	0.0292762	0.000834309	0.000875071	HI	70	HI	69
0.496234	0.503766	0.0248723	0.025291	0.000627226	0.000650533	HI	80	HI	80
0.490313	0.509687	0.0216442	0.0224651	0.000466541	0.000518491	HI	90	HI	91
0.492884	0.507116	0.0195793	0.020167	0.000394958	0.000412155	HI	100	HI	101
0.487359	0.512641	0.0177256	0.0186424	0.00031747	0.000348883	HI	110	HI	110
0.498218	0.501782	0.0166649	0.0167603	0.000292015	0.000287167	HI	120	HI	120
0.480778	0.519222	0.0147601	0.0159224	0.000225382	0.000265674	HI	130	HI	131
0.480398	0.519602	0.0136848	0.0147863	0.000189768	0.000229434	HI	140	HI	141
0.472877	0.527123	0.0128633	0.0143501	0.000171881	0.000207268	HI	150	HI	147
0.490551	0.509449	0.012488	0.0130044	0.000160732	0.000174032	HI	160	HI	157
0.481525	0.518475	0.0115457	0.0124222	0.000134718	0.000156827	HI	170	HI	167
0.487374	0.512626	0.0111963	0.01178	0.000126641	0.000140036	HI	180	HI	174
0.485861	0.514139	0.0104343	0.0110529	0.000108713	0.000124161	HI	190	HI	186
0.491803	0.508197	0.0100953	0.0104337	0.000104011	0.00010935	HI	200	HI	195
m1	m2	mL1	mL2	vL1	vL2	model	gen
0.498115	0.501885	0.345015	0.349238	0.139027	0.138052	HI	5	HI	6
0.496292	0.503708	0.191866	0.193146	0.0390186	0.0406675	HI	10	HI	10
0.495814	0.504186	0.0949153	0.0965643	0.00900346	0.0101106	HI	20	HI	21
0.494174	0.505826	0.0647178	0.0663378	0.00428022	0.00444232	HI	30	HI	31
0.498282	0.501718	0.0495208	0.0498643	0.00255963	0.00253617	HI	40	HI	40
0.471369	0.528631	0.0378192	0.0423554	0.00147866	0.00181158	HI	50	HI	50
0.471262	0.528738	0.0315428	0.0353622	0.000997865	0.00128097	HI	60	HI	60
0.482432	0.517568	0.0277366	0.0297438	0.000790818	0.000916013	HI	70	HI	70
0.494224	0.505776	0.024754	0.0253332	0.000627259	0.000647115	HI	80	HI	80
0.480789	0.519211	0.0214834	0.0231773	0.000463807	0.000545637	HI	90	HI	90
0.495096	0.504904	0.0199599	0.0203768	0.000409002	0.000420217	HI	100	HI	99
0.477596	0.522404	0.017598	0.0192719	0.000316577	0.000377069	HI	110	HI	109
0.486811	0.513189	0.0163554	0.0172182	0.000271369	0.000304375	HI	120	HI	119
0.483147	0.516853	0.0150535	0.0161267	0.000232625	0.000258491	HI	130	HI	128
0.466095	0.533905	0.0137706	0.0157888	0.000190186	0.000247972	HI	140	HI	136
0.493149	0.506851	0.0133661	0.0137448	0.000183844	0.000195009	HI	150	HI	148
0.475951	0.524049	0.012042	0.0132685	0.000147658	0.000172612	HI	160	HI	158
0.499959	0.500041	0.0118566	0.011859	0.000141429	0.000141959	HI	170	HI	169
0.494228	0.505772	0.011319	0.0115719	0.000130309	0.000138273	HI	180	HI	175
0.486804	0.513196	0.0102942	0.010855	0.00010514	0.000120721	HI	190	HI	189
0.478854	0.521146	0.00973371	0.0106125	9.55782e-05	0.000114242	HI	200	HI	197
m1	m2	mL1	mL2	vL1	vL2	model	gen
0.49727	0.50273	0.34978	0.347409	0.142865	0.137185	HI	5	HI	6
0.490981	0.509019	0.186892	0.193758	0.037841	0.0423997	HI	10	HI	11
0.492363	0.507637	0.0963764	0.0982841	0.00985265	0.00955615	HI	20	HI	21
0.481382	0.518618	0.0630735	0.0679746	0.00410743	0.00490509	HI	30	HI	31
0.466701	0.533299	0.0473028	0.0540688	0.0023214	0.00307091	HI	40	HI	40
0.484386	0.515614	0.0389091	0.0411969	0.00152933	0.00173531	HI	50	HI	50
0.470401	0.529599	0.0313636	0.0351903	0.000977127	0.00124518	HI	60	HI	60
0.474877	0.525123	0.0270739	0.0299201	0.000735359	0.000894497	HI	70	HI	70
0.487134	0.512866	0.024128	0.0253973	0.000579343	0.000652193	HI	80	HI	81
0.496661	0.503339	0.0219956	0.0222926	0.000495386	0.000529101	HI	90	HI	90
0.483694	0.516306	0.0196311	0.0210055	0.000387786	0.000438054	HI	100	HI	99
0.464581	0.535419	0.0172038	0.0198092	0.000292179	0.000402261	HI	110	HI	109
0.45866	0.54134	0.0158786	0.0187485	0.000256451	0.0003465	HI	120	HI	116
0.478209	0.521791	0.0145472	0.0158708	0.000219785	0.000251079	HI	130	HI	132
0.496984	0.503016	0.0145638	0.0147334	0.000207209	0.000215607	HI	140	HI	137
0.48902	0.51098	0.013172	0.0137613	0.000175337	0.000198024	HI	150	HI	149
0.470145	0.529855	0.0119369	0.013447	0.00014811	0.000184166	HI	160	HI	158
0.484348	0.515652	0.0115534	0.0122775	0.000138025	0.000151205	HI	170	HI	168
0.491205	0.508795	0.0112742	0.0116679	0.000133045	0.000139646	HI	180	HI	174
0.462763	0.537237	0.010163	0.0117874	0.00010825	0.000141798	HI	190	HI	183
0.477455	0.522545	0.00989964	0.0108369	9.97655e-05	0.000125417	HI	200	HI	193
m1	m2	mL1	mL2	vL1	vL2	model	gen
0.497436	0.502564	0.346948	0.350015	0.136999	0.146981	HI	5	HI	6
0.495231	0.504769	0.184615	0.18823	0.0388566	0.0369809	HI	10	HI	11
0.485489	0.514511	0.0952873	0.101149	0.00914859	0.0105954	HI	20	HI	20
0.481379	0.518621	0.0632319	0.0678564	0.004066	0.00500051	HI	30	HI	31
0.493451	0.506549	0.0491363	0.0505453	0.00252944	0.00254654	HI	40	HI	40
0.497015	0.502985	0.0393897	0.0399221	0.0015914	0.00160391	HI	50	HI	50
0.476739	0.523261	0.0317438	0.034799	0.00101076	0.00122279	HI	60	HI	60
0.497857	0.502143	0.028468	0.0287219	0.000814787	0.000814347	HI	70	HI	70
0.478166	0.521834	0.02413	0.0263076	0.000586772	0.000716035	HI	80	HI	79
0.488619	0.511381	0.0217398	0.0227483	0.000482816	0.00052796	HI	90	HI	90
0.481488	0.518512	0.0194754	0.0209743	0.000381613	0.000436615	HI	100	HI	99
0.492329	0.507671	0.0179018	0.018461	0.000326506	0.000347445	HI	110	HI	110
0.498358	0.501642	0.0167717	0.0168849	0.000287592	0.000286383	HI	120	HI	119
0.484543	0.515457	0.014946	0.01588	0.000232009	0.000258779	HI	130	HI	130
0.499423	0.500577	0.0145833	0.0146248	0.00021711	0.000223943	HI	140	HI	137
0.489976	0.510024	0.013134	0.0136346	0.000180646	0.00018731	HI	150	HI	149
0.496398	0.503602	0.0126876	0.012844	0.000169085	0.000167348	HI	160	HI	157
0.493645	0.506355	0.011793	0.0121485	0.000140396	0.000154435	HI	170	HI	167
0.49743	0.50257	0.0111224	0.0112137	0.000129283	0.000123221	HI	180	HI	179
0.480465	0.519535	0.0101991	0.0110115	0.000106345	0.00012055	HI	190	HI	189
0.489397	0.510603	0.0100046	0.0104236	0.000102523	0.000106579	HI	200	HI	196
m1	m2	mL1	mL2	vL1	vL2	model	gen
0.495285	0.504715	0.351162	0.351412	0.1476	0.134278	HI	5	HI	6
0.499932	0.500068	0.189159	0.189539	0.037679	0.0395029	HI	10	HI	11
0.497432	0.502568	0.0967766	0.0978711	0.00955992	0.0105415	HI	20	HI	21
0.482225	0.517775	0.0629502	0.0671201	0.00408564	0.00455829	HI	30	HI	31
0.498155	0.501845	0.0495225	0.0497472	0.00262327	0.00248806	HI	40	HI	40
0.486623	0.513377	0.0382904	0.0403797	0.00147994	0.00176164	HI	50	HI	51
0.492954	0.507046	0.0326676	0.0336126	0.00104978	0.00113721	HI	60	HI	60
0.482613	0.517387	0.0272643	0.0292275	0.000735754	0.000881895	HI	70	HI	71
0.47438	0.52562	0.0241635	0.0267911	0.000589379	0.000740217	HI	80	HI	79
0.497256	0.502744	0.0220655	0.0223483	0.000486701	0.000499617	HI	90	HI	90
0.474024	0.525976	0.0191731	0.0212738	0.000370261	0.000451863	HI	100	HI	99
0.494481	0.505519	0.01805	0.0184603	0.000331932	0.000352554	HI	110	HI	110
0.494574	0.505426	0.0167591	0.0171157	0.000277593	0.000293312	HI	120	HI	118
0.498041	0.501959	0.0157179	0.0158332	0.000257663	0.000249321	HI	130	HI	127
0.488675	0.511325	0.0140491	0.0146936	0.00020234	0.000217928	HI	140	HI	139
0.492782	0.507218	0.0134998	0.0138673	0.000182986	0.000197973	HI	150	HI	146
0.483907	0.516093	0.0123639	0.01315	0.00015508	0.000174631	HI	160	HI	157
0.46872	0.53128	0.011354	0.0128856	0.000131539	0.000176868	HI	170	HI	166
0.486339	0.513661	0.0110595	0.0116697	0.000122077	0.000143413	HI	180	HI	176
0.4962	0.5038	0.010633	0.0107703	0.000115697	0.000120184	HI	190	HI	187
0.497766	0.502234	0.0102166	0.010303	0.000105796	0.00010969	HI	200	HI	195
m1	m2	mL1	mL2	vL1	vL2	model	gen
0.488399	0.511601	0.354984	0.368058	0.137678	0.163238	HI	5	HI	6
0.497652	0.502348	0.187028	0.187094	0.0364024	0.0378495	HI	10	HI	11
0.49065	0.50935	0.0958067	0.0994663	0.0093609	0.0103603	HI	20	HI	20
0.475854	0.524146	0.0630305	0.0692971	0.00403973	0.00478763	HI	30	HI	30
0.486736	0.513264	0.0484395	0.0510034	0.00245117	0.00270465	HI	40	HI	40
0.485253	0.514747	0.0381164	0.0405033	0.00150812	0.00162759	HI	50	HI	51
0.480868	0.519132	0.0320596	0.0346059	0.00104226	0.00123451	HI	60	HI	60
0.496081	0.503919	0.0283468	0.0287441	0.000818692	0.000833181	HI	70	HI	70
0.481941	0.518059	0.0239717	0.0257341	0.000589735	0.000677253	HI	80	HI	81
0.476081	0.523919	0.0212702	0.0234355	0.000449549	0.000548553	HI	90	HI	90
0.465472	0.534528	0.0189856	0.0217727	0.000364808	0.000474784	HI	100	HI	99
0.47139	0.52861	0.0170164	0.0191188	0.000287343	0.000379871	HI	110	HI	111
0.498987	0.501013	0.0168411	0.0169259	0.000292172	0.000298032	HI	120	HI	118
0.46715	0.53285	0.0145785	0.0166165	0.000224139	0.00028375	HI	130	HI	129
0.483957	0.516043	0.0139437	0.0148414	0.000200519	0.000224731	HI	140	HI	139
0.497287	0.502713	0.0135099	0.0136731	0.000183081	0.000186273	HI	150	HI	147
0.486574	0.513426	0.0122275	0.0129004	0.000152791	0.000166348	HI	160	HI	159
0.470047	0.529953	0.0113137	0.012756	0.000132746	0.000165486	HI	170	HI	167
0.476932	0.523068	0.0109146	0.0119637	0.000125051	0.000143815	HI	180	HI	175
0.499357	0.500643	0.010765	0.0107925	0.000121566	0.00011896	HI	190	HI	186
0.499349	0.500651	0.0101395	0.0101706	0.000100849	0.000106501	HI	200	HI	197
m1	m2	mL1	mL2	vL1	vL2	model	gen
0.4888	0.5112	0.342317	0.355927	0.13912	0.150206	HI	5	HI	6
0.492798	0.507202	0.180375	0.1865	0.0347961	0.0378409	HI	10	HI	11
0.486529	0.513471	0.0920076	0.0973021	0.00883742	0.0103276	HI	20	HI	21
0.492838	0.507162	0.0640604	0.066112	0.00404732	0.00459716	HI	30	HI	31
0.489801	0.510199	0.0483973	0.050519	0.00231913	0.00266207	HI	40	HI	40
0.496367	0.503633	0.0394503	0.0401115	0.00156461	0.00166714	HI	50	HI	50
0.481811	0.518189	0.0321923	0.0346402	0.00106624	0.00122408	HI	60	HI	60
0.498582	0.501418	0.0284741	0.0286675	0.000830659	0.000862779	HI	70	HI	70
0.488492	0.511508	0.0244531	0.0255621	0.000626525	0.000652225	HI	80	HI	80
0.475189	0.524811	0.0215799	0.0237453	0.000484677	0.000586629	HI	90	HI	88
0.476815	0.523185	0.0193036	0.0211577	0.000375546	0.000442311	HI	100	HI	99
0.464971	0.535029	0.0173951	0.0200111	0.000303832	0.000408019	HI	110	HI	107
0.49097	0.50903	0.0167738	0.017376	0.000284531	0.000308911	HI	120	HI	117
0.472726	0.527274	0.0148767	0.0165797	0.000227617	0.000285123	HI	130	HI	128
0.481406	0.518594	0.0138504	0.0149277	0.000197486	0.000234614	HI	140	HI	139
0.4968	0.5032	0.0135069	0.013691	0.000189779	0.00019672	HI	150	HI	147
0.471273	0.528727	0.011942	0.0134026	0.000137898	0.000188216	HI	160	HI	158
0.491573	0.508427	0.0117341	0.0121367	0.000138263	0.000148797	HI	170	HI	168
0.498906	0.501094	0.0111151	0.0111837	0.000128839	0.000127242	HI	180	HI	179
0.488217	0.511783	0.0104283	0.010938	0.000110281	0.000120654	HI	190	HI	187
0.482536	0.517464	0.00994664	0.0106605	0.000101515	0.000112962	HI	200	HI	194
m1	m2	mL1	mL2	vL1	vL2	model	gen
0.493938	0.506062	0.337543	0.348507	0.132366	0.150567	HI	5	HI	6
0.494986	0.505014	0.181702	0.186352	0.0359036	0.0347729	HI	10	HI	11
0.471184	0.528816	0.093127	0.104621	0.00902713	0.0118538	HI	20	HI	20
0.49745	0.50255	0.0650581	0.0658722	0.00440184	0.00438853	HI	30	HI	31
0.492748	0.507252	0.0487487	0.0501733	0.00248955	0.00255903	HI	40	HI	40
0.492004	0.507996	0.0396591	0.0408713	0.00161915	0.00169531	HI	50	HI	50
0.479591	0.520409	0.0315667	0.0342112	0.00101905	0.0012313	HI	60	HI	61
0.484786	0.515214	0.0276054	0.0293172	0.000791619	0.000883817	HI	70	HI	70
0.490314	0.509686	0.02459	0.0255252	0.00062049	0.000660207	HI	80	HI	80
0.485866	0.514134	0.0216473	0.022943	0.000475219	0.000545287	HI	90	HI	90
0.479343	0.520657	0.0193215	0.0209467	0.000375295	0.000450019	HI	100	HI	100
0.494309	0.505691	0.0180641	0.0184848	0.000347167	0.00035402	HI	110	HI	109
0.489261	0.510739	0.0165012	0.0172213	0.000280459	0.000300674	HI	120	HI	119
0.494834	0.505166	0.0155327	0.0158343	0.000242296	0.000259964	HI	130	HI	128
0.476356	0.523644	0.0137455	0.0150955	0.00018948	0.000229919	HI	140	HI	139
0.480865	0.519135	0.0129279	0.0139342	0.000173338	0.000203748	HI	150	HI	149
0.489096	0.510904	0.0125318	0.0130785	0.000168341	0.000178835	HI	160	HI	156
0.490163	0.509837	0.0118246	0.0122871	0.00014441	0.000154795	HI	170	HI	166
0.49498	0.50502	0.0108932	0.0111095	0.000120612	0.000119579	HI	180	HI	182
0.472199	0.527801	0.0102748	0.0114726	0.000107689	0.000135693	HI	190	HI	184
0.471941	0.528059	0.00980004	0.0109727	9.63239e-05	0.000126388	HI	200	HI	193
m1	m2	mL1	mL2	vL1	vL2	model	gen
0.468013	0.531987	0.33914	0.381239	0.1183	0.171264	HI	5	HI	6
0.491366	0.508634	0.182016	0.186998	0.0351423	0.0386593	HI	10	HI	11
0.474264	0.525736	0.0927429	0.102308	0.00902295	0.0106982	HI	20	HI	21
0.492293	0.507707	0.064669	0.0668476	0.00443378	0.00453428	HI	30	HI	30
0.494848	0.505152	0.0495529	0.0505784	0.00251014	0.00255408	HI	40	HI	40
0.484746	0.515254	0.0387913	0.0412657	0.00155442	0.00174225	HI	50	HI	50
0.491848	0.508152	0.0325269	0.0336348	0.0010751	0.00114998	HI	60	HI	60
0.487566	0.512434	0.0279254	0.0293848	0.000774699	0.000873552	HI	70	HI	70
0.496849	0.503151	0.0248746	0.0251476	0.000643307	0.000632851	HI	80	HI	80
0.462578	0.537422	0.0207469	0.0240354	0.000450284	0.000589767	HI	90	HI	90
0.490573	0.509427	0.0196876	0.0203883	0.000400746	0.000424386	HI	100	HI	100
0.498454	0.501546	0.0184467	0.0185572	0.000355665	0.00034783	HI	110	HI	108
0.499103	0.500897	0.0167827	0.0168685	0.000289273	0.000294783	HI	120	HI	119
0.480932	0.519068	0.014979	0.0161465	0.000225825	0.000269957	HI	130	HI	129
0.491757	0.508243	0.0139646	0.0144651	0.000201141	0.000215655	HI	140	HI	141
0.477216	0.522784	0.0129951	0.0142349	0.000173145	0.000209613	HI	150	HI	147
0.492718	0.507282	0.0125918	0.0129589	0.000164231	0.000170515	HI	160	HI	157
0.482088	0.517912	0.0115328	0.0123757	0.000134588	0.000155827	HI	170	HI	168
0.491128	0.508872	0.0111112	0.0115014	0.00013045	0.000136103	HI	180	HI	177
0.495699	0.504301	0.0105641	0.0107692	0.000115685	0.00011947	HI	190	HI	188
0.49589	0.50411	0.0103278	0.0104962	0.000107357	0.000112572	HI	200	HI	192
m1	m2	mL1	mL2	vL1	vL2	model	gen
0.493196	0.506804	0.348138	0.357744	0.138835	0.149901	HI	5	HI	6
0.489604	0.510396	0.184814	0.191788	0.0380435	0.0394651	HI	10	HI	11
0.493176	0.506824	0.0952	0.0978583	0.00920774	0.010104	HI	20	HI	21
0.492713	0.507287	0.0654044	0.0675332	0.00433272	0.00471508	HI	30	HI	30
0.496141	0.503859	0.0490622	0.0498438	0.00246541	0.00253492	HI	40	HI	40
0.47952	0.52048	0.0376981	0.04081	0.0014343	0.00165776	HI	50	HI	51
0.482658	0.517342	0.0317695	0.034017	0.00103924	0.00114587	HI	60	HI	61
0.474225	0.525775	0.0271089	0.0300078	0.000746916	0.000900718	HI	70	HI	70
0.497004	0.502996	0.0247015	0.0250185	0.00061198	0.00063552	HI	80	HI	80
0.491423	0.508577	0.021688	0.0224835	0.00047539	0.000539538	HI	90	HI	91
0.487407	0.512593	0.0194409	0.0204485	0.000375013	0.000428309	HI	100	HI	100
0.496998	0.503002	0.0180439	0.0182694	0.000323312	0.000343278	HI	110	HI	110
0.496486	0.503514	0.0166973	0.016927	0.00028098	0.000280283	HI	120	HI	119
0.494842	0.505158	0.0155334	0.0158373	0.00025043	0.000249636	HI	130	HI	128
0.486423	0.513577	0.0140291	0.0148219	0.000205842	0.000229474	HI	140	HI	139
0.479712	0.520288	0.0131766	0.0142549	0.000176491	0.000218815	HI	150	HI	146
0.473991	0.526009	0.0118899	0.0131927	0.000147581	0.000175978	HI	160	HI	160
0.492434	0.507566	0.0118529	0.0122124	0.000146679	0.00015526	HI	170	HI	166
0.489881	0.510119	0.0110412	0.0114828	0.000123658	0.000139876	HI	180	HI	178
0.466764	0.533236	0.00996533	0.0113876	0.000103538	0.000135327	HI	190	HI	188
0.478818	0.521182	0.00978819	0.0106676	9.99698e-05	0.000116618	HI	200	HI	196
