# Supplementary material for: Length Distribution of Ancestral Tracks under a General Admixture Model and Its Applications in Population History Inference
Source: Sci Rep. 2016 Jan 28;6:20048. doi: 10.1038/srep20048 (PMC4730239; doi:10.1038/srep20048)
Supplement: Supplementary Dataset [file srep20048-s2.zip › Supplementary Data/Supplementary Data S3.xlsx]

## Sheet: summary
m	T	r0	r1	r2	r3	r4	r5	r6	r7	r8	r9	average	stdev	relate_error
0.1	5	NA	NA	NA	NA	NA	NA	NA	NA	NA	NA	NA	NA	NA
0.1	10	NA	NA	NA	NA	NA	NA	NA	NA	NA	NA	NA	NA	NA
0.1	20	NA	NA	NA	NA	NA	NA	NA	NA	NA	NA	NA	NA	NA
0.1	30	NA	31	33	NA	32	NA	31	32	31	28	31.1429	1.57359	0.0380952
0.1	40	42	38	NA	39	NA	40	39	NA	41	NA	39.8333	1.47196	0.00416667
0.1	50	48	NA	NA	53	52	NA	51	50	49	52	50.7143	1.79947	0.0142857
0.1	60	61	60	60	56	59	NA	59	58	59	58	58.8889	1.45297	0.0185185
0.1	70	71	72	69	68	66	69	71	73	69	68	69.6	2.1187	0.00571429
0.1	80	77	80	75	77	75	79	74	NA	82	76	77.2222	2.63523	0.0347222
0.1	90	91	88	93	89	84	91	86	NA	90	91	89.2222	2.81859	0.00864198
0.1	100	93	NA	95	98	NA	99	90	NA	99	NA	95.6667	3.6697	0.0433333
0.1	110	NA	112	109	NA	118	110	99	108	109	116	110.125	5.74301	0.00113636
0.1	120	109	121	114	NA	114	118	114	111	108	110	113.222	4.26549	0.0564815
0.1	130	123	136	131	131	130	125	135	131	133	128	130.3	4.08384	0.00230769
0.1	140	139	135	NA	135	136	132	135	NA	129	134	134.375	2.92465	0.0401786
0.1	150	137	152	139	NA	141	144	140	147	156	139	143.889	6.52772	0.0407407
0.1	160	163	154	150	153	140	147	148	153	NA	146	150.444	6.42478	0.0597222
0.1	170	175	164	167	163	180	183	165	168	165	172	170.2	7.03641	0.00117647
0.1	180	190	170	184	176	183	183	180	185	184	165	180	7.57188	0
0.1	190	184	197	188	188	191	194	NA	192	196	185	190.556	4.6398	0.00292398
0.1	200	188	192	201	188	203	194	196	188	196	190	193.6	5.42013	0.032
0.2	5	NA	NA	NA	NA	NA	NA	NA	NA	NA	NA	NA	NA	NA
0.2	10	11	11	NA	NA	11	NA	11	NA	11	11	11	0	0.1
0.2	20	20	20	21	20	21	21	21	20	21	21	20.6	0.516398	0.03
0.2	30	30	30	31	30	30	30	30	31	31	30	30.3	0.483046	0.01
0.2	40	38	39	40	37	39	40	39	39	39	39	38.9	0.875595	0.0275
0.2	50	49	50	48	49	47	47	47	49	49	46	48.1	1.28668	0.038
0.2	60	60	60	61	58	59	59	59	59	61	57	59.3	1.25167	0.0116667
0.2	70	69	71	68	69	67	67	67	66	68	66	67.8	1.54919	0.0314286
0.2	80	75	77	80	76	79	77	76	79	78	80	77.7	1.76698	0.02875
0.2	90	90	92	84	90	87	87	86	86	87	83	87.2	2.78089	0.0311111
0.2	100	96	99	99	96	96	100	96	101	92	97	97.2	2.61619	0.028
0.2	110	99	104	108	109	102	105	107	105	107	108	105.4	3.09839	0.0418182
0.2	120	115	118	118	113	113	115	113	115	120	117	115.7	2.45176	0.0358333
0.2	130	121	126	121	120	127	131	124	126	122	124	124.2	3.3928	0.0446154
0.2	140	133	135	137	134	135	135	140	138	137	134	135.8	2.14994	0.03
0.2	150	150	151	151	147	148	143	153	156	143	149	149.1	4.09471	0.006
0.2	160	151	155	159	156	155	148	152	153	153	153	153.5	2.99073	0.040625
0.2	170	164	172	168	165	160	161	163	174	163	162	165.2	4.68568	0.0282353
0.2	180	177	179	174	172	171	177	171	176	169	173	173.9	3.24722	0.0338889
0.2	190	180	183	184	187	182	176	179	175	180	178	180.4	3.68782	0.0505263
0.2	200	195	201	190	191	185	185	189	182	183	190	189.1	5.80134	0.0545
0.3	5	6	6	NA	6	NA	NA	NA	6	6	NA	6	0	0.2
0.3	10	11	10	11	11	11	10	11	11	11	11	10.8	0.421637	0.08
0.3	20	21	20	20	20	20	20	20	20	20	21	20.2	0.421637	0.01
0.3	30	31	29	30	31	30	29	30	30	30	29	29.9	0.737865	0.00333333
0.3	40	39	39	38	40	39	38	39	40	39	38	38.9	0.737865	0.0275
0.3	50	49	48	48	49	50	48	49	48	49	49	48.7	0.674949	0.026
0.3	60	58	57	58	59	58	58	59	59	58	58	58.2	0.632456	0.03
0.3	70	68	69	71	68	67	70	68	69	68	69	68.7	1.1595	0.0185714
0.3	80	77	78	77	78	80	76	79	78	80	81	78.4	1.57762	0.02
0.3	90	89	88	88	86	88	88	86	88	90	89	88	1.24722	0.0222222
0.3	100	94	97	97	90	97	93	96	95	94	96	94.9	2.23358	0.051
0.3	110	109	106	108	106	105	107	106	107	105	107	106.6	1.26491	0.0309091
0.3	120	116	116	114	112	114	118	112	114	113	115	114.4	1.89737	0.0466667
0.3	130	129	121	129	127	125	126	124	121	130	126	125.8	3.15524	0.0323077
0.3	140	138	133	131	133	132	135	134	138	131	134	133.9	2.5144	0.0435714
0.3	150	143	148	144	142	139	149	144	141	144	145	143.9	2.99815	0.0406667
0.3	160	156	152	154	153	157	153	155	152	151	157	154	2.16025	0.0375
0.3	170	166	169	167	163	166	168	162	171	167	168	166.7	2.66875	0.0194118
0.3	180	175	181	175	175	172	173	174	172	171	173	174.1	2.80674	0.0327778
0.3	190	184	186	184	187	183	181	184	187	186	183	184.5	1.95789	0.0289474
0.3	200	191	188	196	195	192	196	187	191	197	193	192.6	3.43835	0.037
0.4	5	6	6	6	6	6	6	6	6	6	6	6	0	0.2
0.4	10	11	11	10	11	10	10	11	10	11	11	10.6	0.516398	0.06
0.4	20	20	20	21	20	20	21	20	20	20	20	20.2	0.421637	0.01
0.4	30	30	29	29	30	30	30	29	30	30	29	29.6	0.516398	0.0133333
0.4	40	39	40	41	39	38	39	40	40	39	39	39.4	0.843274	0.015
0.4	50	49	48	48	50	49	49	48	49	49	51	49	0.942809	0.02
0.4	60	57	58	59	58	59	59	59	58	58	58	58.3	0.674949	0.0283333
0.4	70	69	71	68	69	67	70	70	69	68	70	69.1	1.19722	0.0128571
0.4	80	78	76	78	77	80	78	77	79	79	78	78	1.1547	0.025
0.4	90	87	87	86	88	90	88	86	83	88	87	87	1.82574	0.0333333
0.4	100	98	97	96	99	94	97	100	97	97	92	96.7	2.31181	0.033
0.4	110	107	104	108	108	105	107	108	105	110	108	107	1.82574	0.0272727
0.4	120	114	117	117	116	115	116	114	115	117	116	115.7	1.1595	0.0358333
0.4	130	125	122	124	123	126	121	126	125	127	121	124	2.16025	0.0461538
0.4	140	135	138	136	140	131	136	132	135	135	135	135.3	2.58414	0.0335714
0.4	150	142	142	143	144	145	142	148	142	141	145	143.4	2.1187	0.044
0.4	160	159	150	155	152	156	158	155	155	154	155	154.9	2.60128	0.031875
0.4	170	165	166	167	170	160	156	166	165	164	164	164.3	3.86005	0.0335294
0.4	180	178	174	173	173	171	173	172	172	172	172	173	1.94365	0.0388889
0.4	190	187	180	183	183	188	184	181	185	185	183	183.9	2.46982	0.0321053
0.4	200	190	186	187	192	188	188	194	191	192	192	190	2.62467	0.05
0.5	5	6	6	6	6	6	6	6	6	6	6	6	0	0.2
0.5	10	10	10	11	11	11	11	11	11	10	11	10.7	0.483046	0.07
0.5	20	20	20	21	20	20	19	20	20	20	20	20	0.471405	0
0.5	30	30	29	30	29	30	29	29	30	30	30	29.6	0.516398	0.0133333
0.5	40	39	39	40	40	39	39	40	39	40	40	39.5	0.527046	0.0125
0.5	50	49	49	50	49	49	49	50	48	48	50	49.1	0.737865	0.018
0.5	60	58	59	59	58	57	59	59	59	59	58	58.5	0.707107	0.025
0.5	70	67	68	66	69	69	67	71	69	69	67	68.2	1.47573	0.0257143
0.5	80	79	76	78	77	77	79	79	78	78	76	77.7	1.1595	0.02875
0.5	90	90	86	87	87	88	85	88	87	88	89	87.5	1.43372	0.0277778
0.5	100	96	98	97	99	96	97	94	98	95	96	96.6	1.50555	0.034
0.5	110	105	109	107	108	108	107	105	105	106	107	106.7	1.41814	0.03
0.5	120	118	118	115	117	115	118	116	115	118	116	116.6	1.3499	0.0283333
0.5	130	126	127	125	124	127	128	128	128	127	122	126.2	1.98886	0.0292308
0.5	140	140	135	137	135	136	139	136	135	136	139	136.8	1.8738	0.0228571
0.5	150	149	143	149	146	147	143	147	144	139	146	145.3	3.093	0.0313333
0.5	160	158	154	156	156	151	156	151	156	157	151	154.6	2.67499	0.03375
0.5	170	165	170	164	163	166	165	169	165	165	169	166.1	2.37814	0.0229412
0.5	180	176	180	178	176	173	175	176	173	176	175	175.8	2.09762	0.0233333
0.5	190	189	181	181	180	186	180	183	178	180	180	181.8	3.32666	0.0431579
0.5	200	198	191	198	190	193	192	188	194	196	192	193.2	3.32666	0.034

## Sheet: 10%
m1	m2	mL1	mL2	vL1	vL2	sim_model	sim_gen	model_infer	gen_infer
0.101274	0.898726	0.282625	1.43988	0.114228	1.27507	GA	5	CGFD	10
0.105123	0.894877	0.158179	0.966564	0.0442443	0.842501	GA	10	CGFD	16
0.106157	0.893843	0.0875219	0.606509	0.0212217	0.404765	GA	20	CGFD	27
0.0896616	0.910338	0.0584273	0.504459	0.011077	0.29915	GA	30	CGFD	40
0.0961324	0.903868	0.0405195	0.340868	0.00496168	0.147979	GA	40	GA	42
0.102123	0.897877	0.0354441	0.284814	0.00445299	0.104501	GA	50	GA	48
0.0848391	0.915161	0.0280383	0.278871	0.00366351	0.105124	GA	60	GA	61
0.102035	0.897965	0.0234653	0.193962	0.00185967	0.0530542	GA	70	GA	71
0.108486	0.891514	0.0217352	0.169114	0.00171767	0.039276	GA	80	GA	77
0.0935614	0.906439	0.0183739	0.168823	0.00137266	0.0415782	GA	90	GA	91
0.099619	0.900381	0.0179077	0.154318	0.00110486	0.0326082	GA	100	GA	93
0.0902046	0.909795	0.0163119	0.157609	0.000864948	0.0324572	GA	110	CGFD	135
0.100237	0.899763	0.0152878	0.131689	0.00082093	0.025557	GA	120	GA	109
0.106578	0.893422	0.0135151	0.109365	0.000748861	0.0163442	GA	130	GA	123
0.0912584	0.908742	0.0117462	0.113321	0.000909672	0.0186796	GA	140	GA	139
0.110212	0.889788	0.0124107	0.0973688	0.00105633	0.0140205	GA	150	GA	137
0.0941765	0.905824	0.00999131	0.0933478	0.000269502	0.0134512	GA	160	GA	163
0.0788715	0.921129	0.00920231	0.104185	0.000626478	0.016173	GA	170	GA	175
0.082815	0.917185	0.00830399	0.0895215	0.000213182	0.0116693	GA	180	GA	190
0.0925579	0.907442	0.00897458	0.0855405	0.000408079	0.0106711	GA	190	GA	184
0.086105	0.913895	0.00888444	0.0915191	0.000370531	0.0127619	GA	200	GA	188
m1	m2	mL1	mL2	vL1	vL2	model	gen
0.107428	0.892572	0.316742	1.47838	0.173224	1.34351	GA	5	CGFD	9
0.0856457	0.914354	0.150696	1.07835	0.0536614	0.936496	GA	10	CGFD	18
0.104128	0.895872	0.0850893	0.604638	0.0162298	0.395482	GA	20	CGFD	28
0.0986246	0.901375	0.055472	0.440322	0.00856508	0.240258	GA	30	GA	31
0.0894741	0.910526	0.0447744	0.403111	0.00675249	0.206551	GA	40	GA	38
0.0933855	0.906615	0.033907	0.298351	0.00559004	0.113206	GA	50	CGFD	68
0.087961	0.912039	0.0278394	0.26516	0.00195478	0.0948819	GA	60	GA	60
0.0951953	0.904805	0.0229917	0.205307	0.0015547	0.0587656	GA	70	GA	72
0.0979032	0.902097	0.0204231	0.178075	0.000943785	0.0431835	GA	80	GA	80
0.104879	0.895121	0.0189669	0.154287	0.0014606	0.0323611	GA	90	GA	88
0.0865376	0.913462	0.0166579	0.167046	0.000838075	0.0356998	GA	100	CGFD	132
0.0859999	0.914	0.0141943	0.144145	0.000392604	0.0312226	GA	110	GA	112
0.0968118	0.903188	0.0134422	0.120828	0.000567697	0.0211899	GA	120	GA	121
0.0910414	0.908959	0.0120811	0.116192	0.000793054	0.0195187	GA	130	GA	136
0.086029	0.913971	0.0121567	0.124576	0.000591693	0.0237058	GA	140	GA	135
0.0889692	0.911031	0.0108703	0.108086	0.000397354	0.0171544	GA	150	GA	152
0.0927129	0.907287	0.0106114	0.10067	0.000637742	0.0154181	GA	160	GA	154
0.078176	0.921824	0.0102353	0.116625	0.000438643	0.0203997	GA	170	GA	164
0.0873312	0.912669	0.00959245	0.0972865	0.000451304	0.0138763	GA	180	GA	170
0.0702383	0.929762	0.00802265	0.10293	0.000473361	0.0147143	GA	190	GA	197
0.0985282	0.901472	0.00877464	0.0783519	0.000572141	0.00951656	GA	200	GA	192
m1	m2	mL1	mL2	vL1	vL2	model	gen
0.0931436	0.906856	0.285133	1.51353	0.133268	1.29975	GA	5	CGFD	11
0.0973579	0.902642	0.154129	1.0076	0.048732	0.858978	GA	10	CGFD	16
0.106264	0.893736	0.0813766	0.569712	0.0193785	0.370385	GA	20	CGFD	29
0.0977594	0.902241	0.0526413	0.421854	0.00834227	0.220642	GA	30	GA	33
0.113124	0.886876	0.0478072	0.33759	0.00967921	0.145763	GA	40	CGFD	49
0.103431	0.896569	0.0359969	0.28652	0.00411598	0.106793	GA	50	CGFD	63
0.0937287	0.906271	0.0281926	0.25368	0.0035341	0.0838669	GA	60	GA	60
0.0877258	0.912274	0.0241088	0.233592	0.00160688	0.0777975	GA	70	GA	69
0.0963152	0.903685	0.021971	0.193647	0.00103067	0.0528118	GA	80	GA	75
0.0724438	0.927556	0.0175214	0.21029	0.00144639	0.0573913	GA	90	GA	93
0.0957202	0.90428	0.0174898	0.157323	0.0012884	0.0330572	GA	100	GA	95
0.0970746	0.902925	0.0155828	0.139493	0.00133431	0.028009	GA	110	GA	109
0.109899	0.890101	0.0147367	0.115817	0.000784449	0.0201208	GA	120	GA	114
0.0892815	0.910719	0.0124608	0.122415	0.000440332	0.0219491	GA	130	GA	131
0.0880855	0.911914	0.0123723	0.123218	0.000589335	0.0199158	GA	140	CGFD	178
0.0990312	0.900969	0.0120678	0.106398	0.000615851	0.015794	GA	150	GA	139
0.0965937	0.903406	0.0109418	0.0991075	0.000581576	0.0141514	GA	160	GA	150
0.0871368	0.912863	0.00954619	0.0969241	0.000269972	0.0139895	GA	170	GA	167
0.0875672	0.912433	0.0087761	0.0891919	0.000229567	0.0122803	GA	180	GA	184
0.0933048	0.906695	0.00890597	0.0847775	0.000445747	0.0125292	GA	190	GA	188
0.0860264	0.913974	0.00800711	0.0829095	0.000219779	0.00976349	GA	200	GA	201
m1	m2	mL1	mL2	vL1	vL2	model	gen
0.106056	0.893944	0.27879	1.38239	0.120094	1.21401	GA	5	CGFD	10
0.10189	0.89811	0.166126	1.01961	0.0629558	0.884065	GA	10	CGFD	16
0.097609	0.902391	0.0828365	0.623593	0.016804	0.433269	GA	20	CGFD	29
0.102537	0.897463	0.0624435	0.467428	0.014284	0.263977	GA	30	CGFD	38
0.0924809	0.907519	0.04252	0.373465	0.00414261	0.175277	GA	40	GA	39
0.0930425	0.906958	0.0313055	0.280611	0.00253541	0.102485	GA	50	GA	53
0.0968132	0.903187	0.0305645	0.262523	0.00329579	0.0923169	GA	60	GA	56
0.10255	0.89745	0.0246243	0.202928	0.00234087	0.05515	GA	70	GA	68
0.101208	0.898792	0.0217555	0.18338	0.00178835	0.0474612	GA	80	GA	77
0.103938	0.896062	0.0189452	0.155454	0.00146256	0.0323785	GA	90	GA	89
0.106134	0.893866	0.0173563	0.140545	0.00146586	0.0297146	GA	100	GA	98
0.0806381	0.919362	0.0155747	0.167818	0.000965402	0.0366594	GA	110	CGFD	142
0.0964646	0.903535	0.0149935	0.134789	0.00187843	0.0236272	GA	120	CGFD	150
0.0849204	0.91508	0.0125029	0.12976	0.000658865	0.0234492	GA	130	GA	131
0.0964829	0.903517	0.0122622	0.111145	0.000689224	0.0190513	GA	140	GA	135
0.0917552	0.908245	0.0113447	0.108442	0.000662466	0.015357	GA	150	CGFD	192
0.0980296	0.90197	0.010844	0.0970643	0.000482377	0.0146325	GA	160	GA	153
0.0766616	0.923338	0.00976736	0.113502	0.000387538	0.0177575	GA	170	GA	163
0.0845575	0.915443	0.00935414	0.0980262	0.000355596	0.0133299	GA	180	GA	176
0.0998233	0.900177	0.00878243	0.0775123	0.000453634	0.00905031	GA	190	GA	188
0.0779645	0.922035	0.00864432	0.0992681	0.000266417	0.0143082	GA	200	GA	188
m1	m2	mL1	mL2	vL1	vL2	model	gen
0.0868485	0.913152	0.291519	1.60085	0.120017	1.33286	GA	5	CGFD	10
0.0909119	0.909088	0.153007	1.04593	0.0438584	0.894114	GA	10	CGFD	17
0.105823	0.894177	0.0857733	0.596781	0.0148836	0.406071	GA	20	CGFD	27
0.0965136	0.903486	0.0522519	0.427939	0.00472145	0.222955	GA	30	GA	32
0.0795704	0.92043	0.0399016	0.403623	0.00584382	0.199906	GA	40	CGFD	58
0.0982834	0.901717	0.0321231	0.271023	0.00234766	0.0993783	GA	50	GA	52
0.0907658	0.909234	0.0290567	0.26752	0.00376943	0.0950419	GA	60	GA	59
0.100705	0.899295	0.0248782	0.208552	0.00186214	0.0564207	GA	70	GA	66
0.0977206	0.902279	0.022334	0.193865	0.00197994	0.050076	GA	80	GA	75
0.0986386	0.901361	0.0197954	0.17192	0.000996391	0.0388202	GA	90	GA	84
0.0949914	0.905009	0.0176087	0.16019	0.00256609	0.0339292	GA	100	CGFD	127
0.0833822	0.916618	0.0138461	0.145485	0.00129306	0.0321562	GA	110	GA	118
0.106267	0.893733	0.0148739	0.120727	0.00133142	0.0219877	GA	120	GA	114
0.0941226	0.905877	0.0129134	0.119529	0.00068086	0.020577	GA	130	GA	130
0.0846985	0.915302	0.0119849	0.124935	0.000637208	0.0207231	GA	140	GA	136
0.0940497	0.90595	0.0118631	0.110707	0.000480473	0.0187707	GA	150	GA	141
0.10875	0.89125	0.0120072	0.096014	0.000590398	0.0143718	GA	160	GA	140
0.0847654	0.915235	0.00901201	0.0942731	0.000523098	0.0126563	GA	170	GA	180
0.0813673	0.918633	0.00863733	0.094737	0.000211813	0.0127177	GA	180	GA	183
0.092711	0.907289	0.00867438	0.0826875	0.000499329	0.0098384	GA	190	GA	191
0.0829052	0.917095	0.00790829	0.0850573	0.000173438	0.0103585	GA	200	GA	203
m1	m2	mL1	mL2	vL1	vL2	model	gen
0.0836518	0.916348	0.281577	1.60061	0.127905	1.39773	GA	5	CGFD	11
0.105244	0.894756	0.161087	0.969926	0.0493894	0.824048	GA	10	CGFD	16
0.0942179	0.905782	0.0863065	0.658152	0.0222544	0.46932	GA	20	CGFD	28
0.100481	0.899519	0.0535661	0.418219	0.00749668	0.214386	GA	30	CGFD	43
0.0992341	0.900766	0.0440063	0.359348	0.00816953	0.170488	GA	40	GA	40
0.112262	0.887738	0.034613	0.253037	0.0051826	0.0819411	GA	50	CGFD	66
0.0919951	0.908005	0.0300597	0.27264	0.00529562	0.093508	GA	60	CGFD	76
0.0906048	0.909395	0.0240783	0.224681	0.00211771	0.0680243	GA	70	GA	69
0.0891318	0.910868	0.0208903	0.200521	0.00138021	0.0560662	GA	80	GA	79
0.0852035	0.914796	0.0180516	0.18374	0.00117615	0.0468913	GA	90	GA	91
0.0938808	0.906119	0.0167632	0.15454	0.00096091	0.0340201	GA	100	GA	99
0.0947881	0.905212	0.014732	0.134662	0.00100192	0.0232643	GA	110	GA	110
0.0906414	0.909359	0.0140711	0.135784	0.00102519	0.0265424	GA	120	GA	118
0.0908133	0.909187	0.0130159	0.124888	0.000528715	0.0212977	GA	130	GA	125
0.085239	0.914761	0.0125629	0.129493	0.000772899	0.0230192	GA	140	GA	132
0.0913997	0.9086	0.0114208	0.109712	0.000549662	0.0175318	GA	150	GA	144
0.101023	0.898977	0.011154	0.0964826	0.000395072	0.0133278	GA	160	GA	147
0.0762592	0.923741	0.00870539	0.102259	0.000270753	0.0160865	GA	170	GA	183
0.0761793	0.923821	0.00885592	0.104122	0.000271558	0.0152188	GA	180	GA	183
0.0842925	0.915707	0.0084578	0.0895302	0.000314277	0.0124593	GA	190	GA	194
0.0864009	0.913599	0.00833516	0.0858612	0.000311528	0.0110344	GA	200	GA	194
m1	m2	mL1	mL2	vL1	vL2	model	gen
0.10454	0.89546	0.303382	1.46397	0.155128	1.26924	GA	5	CGFD	10
0.0949702	0.90503	0.150946	1.00512	0.0413218	0.877962	GA	10	CGFD	17
0.103771	0.896229	0.0783425	0.564405	0.0128277	0.355766	GA	20	CGFD	30
0.107051	0.892949	0.0582852	0.424036	0.0115339	0.237332	GA	30	GA	31
0.102639	0.897361	0.0452238	0.35076	0.00866048	0.158752	GA	40	GA	39
0.0918092	0.908191	0.0325084	0.29423	0.00335847	0.116402	GA	50	GA	51
0.0943287	0.905671	0.0291964	0.259474	0.00373202	0.0932041	GA	60	GA	59
0.0925621	0.907438	0.0238127	0.218397	0.00183188	0.0680867	GA	70	GA	71
0.0978134	0.902187	0.0228692	0.197812	0.00235086	0.052391	GA	80	GA	74
0.102488	0.897512	0.0194429	0.161847	0.00128849	0.036986	GA	90	GA	86
0.110762	0.889238	0.0191796	0.146719	0.00164621	0.0293796	GA	100	GA	90
0.092561	0.907439	0.0167582	0.156714	0.000996927	0.0363166	GA	110	GA	99
0.0995071	0.900493	0.015054	0.130522	0.0012903	0.0247297	GA	120	GA	114
0.0864924	0.913508	0.0121685	0.123712	0.000526918	0.0234001	GA	130	GA	135
0.0960017	0.903998	0.0122705	0.111416	0.000466226	0.0175612	GA	140	GA	135
0.0993994	0.900601	0.0121888	0.107156	0.00109844	0.0163983	GA	150	GA	140
0.0884837	0.911516	0.0113921	0.114064	0.000630556	0.0192105	GA	160	GA	148
0.083396	0.916604	0.0100487	0.107189	0.00054628	0.0176326	GA	170	GA	165
0.0903689	0.909631	0.0090181	0.0881497	0.000260139	0.0123738	GA	180	GA	180
0.0763884	0.923612	0.00886091	0.103476	0.000714886	0.0139757	GA	190	CGFD	251
0.0850387	0.914961	0.00825185	0.0864224	0.000201631	0.0114708	GA	200	GA	196
m1	m2	mL1	mL2	vL1	vL2	model	gen
0.0911204	0.90888	0.299164	1.55697	0.113964	1.28617	GA	5	CGFD	10
0.105135	0.894865	0.163422	0.98653	0.0633164	0.877828	GA	10	CGFD	16
0.0926174	0.907383	0.0737498	0.594193	0.0125151	0.402271	GA	20	CGFD	32
0.0951204	0.90488	0.0533885	0.442034	0.0062254	0.235489	GA	30	GA	32
0.100668	0.899332	0.0443473	0.356878	0.00610027	0.15158	GA	40	CGFD	51
0.0948614	0.905139	0.0332216	0.289182	0.00295398	0.104918	GA	50	GA	50
0.0987229	0.901277	0.0293381	0.248857	0.00367284	0.0884781	GA	60	GA	58
0.0851826	0.914817	0.0222312	0.223444	0.00151219	0.0664966	GA	70	GA	73
0.0913908	0.908609	0.0225309	0.210692	0.0029242	0.0559571	GA	80	CGFD	100
0.0888512	0.911149	0.018334	0.178511	0.000985539	0.0407476	GA	90	CGFD	119
0.0919959	0.908004	0.0173264	0.162846	0.000958677	0.0352216	GA	100	CGFD	129
0.0918078	0.908192	0.0155343	0.146621	0.00127135	0.0304126	GA	110	GA	108
0.0921259	0.907874	0.0153874	0.145289	0.00102014	0.0328744	GA	120	GA	111
0.0777822	0.922218	0.0124145	0.140698	0.000486557	0.0285663	GA	130	GA	131
0.07965	0.92035	0.0124017	0.136965	0.000401137	0.0249899	GA	140	CGFD	176
0.0921258	0.907874	0.011186	0.106257	0.000422301	0.0170388	GA	150	GA	147
0.100722	0.899278	0.0109724	0.0956043	0.000727252	0.0135748	GA	160	GA	153
0.0944581	0.905542	0.00991469	0.0923904	0.000472614	0.0133268	GA	170	GA	168
0.0811658	0.918834	0.00860035	0.0947496	0.000269565	0.0129918	GA	180	GA	185
0.0927979	0.907202	0.00848859	0.0808288	0.000274137	0.00929294	GA	190	GA	192
0.0883379	0.911662	0.00872078	0.0876879	0.00031337	0.0108432	GA	200	GA	188
m1	m2	mL1	mL2	vL1	vL2	model	gen
0.0883401	0.91166	0.268715	1.53867	0.105178	1.32907	GA	5	CGFD	11
0.0975964	0.902404	0.157519	1.00874	0.0371974	0.85909	GA	10	CGFD	16
0.0978789	0.902121	0.0859844	0.644948	0.0180859	0.455012	GA	20	CGFD	27
0.107785	0.892215	0.0578968	0.420774	0.0112824	0.238363	GA	30	GA	31
0.090059	0.909941	0.0412957	0.372037	0.00574074	0.174686	GA	40	GA	41
0.105288	0.894712	0.0346012	0.271433	0.00442552	0.0956887	GA	50	GA	49
0.101938	0.898062	0.028922	0.238134	0.00234386	0.086676	GA	60	GA	59
0.0967943	0.903206	0.0244945	0.214093	0.0025168	0.0644212	GA	70	GA	69
0.0982991	0.901701	0.0204311	0.178172	0.00163809	0.0476424	GA	80	GA	82
0.0864496	0.91355	0.0182528	0.18227	0.00109429	0.0456939	GA	90	GA	90
0.0984755	0.901524	0.01659	0.145261	0.000708855	0.0289685	GA	100	GA	99
0.0935004	0.9065	0.0148256	0.137592	0.000672472	0.0259907	GA	110	GA	109
0.112654	0.887346	0.0154656	0.117588	0.000696194	0.0200163	GA	120	GA	108
0.0888796	0.91112	0.0122882	0.121321	0.00122615	0.0214271	GA	130	GA	133
0.0992165	0.900783	0.0130972	0.114549	0.000972322	0.0181502	GA	140	GA	129
0.0944772	0.905523	0.0104012	0.0968085	0.000266416	0.0165468	GA	150	GA	156
0.0942586	0.905741	0.0107244	0.0998383	0.000912473	0.0133247	GA	160	CGFD	208
0.10657	0.89343	0.0100835	0.0827729	0.000437274	0.00974099	GA	170	GA	165
0.0803815	0.919619	0.00881255	0.0981799	0.000280309	0.0148149	GA	180	GA	184
0.0964209	0.903579	0.00827559	0.0756819	0.000234147	0.00903509	GA	190	GA	196
0.0930571	0.906943	0.00842495	0.0800067	0.000311619	0.00903128	GA	200	GA	196
m1	m2	mL1	mL2	vL1	vL2	model	gen
0.106185	0.893815	0.294618	1.43681	0.138721	1.2953	GA	5	CGFD	10
0.0956425	0.904357	0.151814	1.00811	0.0453423	0.870978	GA	10	CGFD	17
0.107907	0.892093	0.0860675	0.589164	0.0224532	0.383559	GA	20	CGFD	28
0.102332	0.897668	0.0616305	0.465918	0.0116405	0.267593	GA	30	GA	28
0.0965137	0.903486	0.04423	0.369084	0.00606425	0.167886	GA	40	CGFD	52
0.0868422	0.913158	0.0317473	0.304006	0.00288864	0.117299	GA	50	GA	52
0.110365	0.889635	0.0291426	0.219912	0.00329984	0.0648528	GA	60	GA	58
0.097439	0.902561	0.0249924	0.216377	0.00200719	0.0673147	GA	70	GA	68
0.0986359	0.901364	0.0223559	0.192445	0.00178411	0.0512657	GA	80	GA	76
0.0813629	0.918637	0.0180556	0.192351	0.00117906	0.0493683	GA	90	GA	91
0.0996734	0.900327	0.0179578	0.155017	0.00117404	0.030934	GA	100	CGFD	124
0.0905634	0.909437	0.0142657	0.137239	0.000994516	0.0271373	GA	110	GA	116
0.0948305	0.905169	0.0150495	0.137138	0.000783437	0.0263366	GA	120	GA	110
0.103791	0.896209	0.0126639	0.106139	0.000400716	0.0164092	GA	130	GA	128
0.0941047	0.905895	0.0123754	0.115162	0.000464146	0.0195613	GA	140	GA	134
0.0961669	0.903833	0.0120466	0.10939	0.000609179	0.0181409	GA	150	GA	139
0.0921881	0.907812	0.0114454	0.10932	0.0010313	0.0163855	GA	160	GA	146
0.0879145	0.912086	0.00952701	0.0959627	0.000400513	0.0138484	GA	170	GA	172
0.0891366	0.910863	0.00971781	0.0965324	0.000351405	0.013152	GA	180	GA	165
0.084157	0.915843	0.00886836	0.0937843	0.000344893	0.0130909	GA	190	GA	185
0.0915413	0.908459	0.00848587	0.0820927	0.000234251	0.00953882	GA	200	GA	190

## Sheet: 20%
m1	m2	mL1	mL2	vL1	vL2	model	gen	model_infer	gen_infer
0.223764	0.776236	0.343591	0.922261	0.178651	0.870982	GA	5	CGFD	7
0.193599	0.806401	0.172792	0.607458	0.0502181	0.462651	GA	10	GA	11
0.196443	0.803557	0.0906661	0.339352	0.0183083	0.171749	GA	20	GA	21
0.201186	0.798814	0.0616189	0.229847	0.0109624	0.0851706	GA	30	GA	31
0.197586	0.802414	0.0467612	0.182453	0.00620204	0.0506223	GA	40	GA	40
0.208472	0.791528	0.0395832	0.14509	0.00433087	0.0328185	GA	50	GA	48
0.211862	0.788138	0.0314841	0.113517	0.00256081	0.0227942	GA	60	GA	60
0.19896	0.80104	0.0270694	0.105963	0.0023168	0.0192656	GA	70	GA	69
0.176901	0.823099	0.0226169	0.102137	0.00147796	0.0181197	GA	80	GA	80
0.209933	0.790067	0.0222927	0.082263	0.00197075	0.0130049	GA	90	GA	86
0.200392	0.799608	0.0196182	0.0766673	0.00166665	0.0111627	GA	100	GA	96
0.193706	0.806294	0.0182698	0.0745246	0.000964464	0.00892142	GA	110	GA	102
0.216322	0.783678	0.0167833	0.0597543	0.000988442	0.00621624	GA	120	GA	113
0.201209	0.798791	0.0154026	0.0604973	0.000958078	0.00647794	GA	130	GA	122
0.193415	0.806585	0.0139089	0.0572232	0.00156751	0.0058316	GA	140	GA	135
0.197446	0.802554	0.0130864	0.052456	0.00044541	0.00554072	GA	150	GA	142
0.212572	0.787428	0.0130186	0.0477012	0.000929073	0.00393781	GA	160	GA	148
0.198116	0.801884	0.0107341	0.0431121	0.000336278	0.00352339	GA	170	GA	171
0.19244	0.80756	0.0105163	0.0436411	0.000364889	0.00365022	GA	180	GA	175
0.198803	0.801197	0.0103357	0.0411785	0.000515415	0.00314241	GA	190	GA	181
0.187149	0.812851	0.00968306	0.0416491	0.000406805	0.0027489	GA	200	GA	191
m1	m2	mL1	mL2	vL1	vL2	model	gen
0.21294	0.78706	0.333153	0.946839	0.161787	0.904326	GA	5	CGFD	8
0.211107	0.788893	0.184306	0.59167	0.0641816	0.442377	GA	10	GA	11
0.204889	0.795111	0.0982877	0.347526	0.0258826	0.179303	GA	20	GA	20
0.191417	0.808583	0.064019	0.253507	0.0113118	0.0982075	GA	30	GA	30
0.201734	0.798266	0.0502295	0.188808	0.00815032	0.056438	GA	40	GA	38
0.206309	0.793691	0.0388804	0.144373	0.0048485	0.0333506	GA	50	GA	49
0.194943	0.805057	0.0310687	0.123974	0.00322397	0.0259535	GA	60	GA	60
0.187717	0.812283	0.0265433	0.111853	0.00198888	0.0218726	GA	70	GA	69
0.200495	0.799505	0.0258176	0.10022	0.00268412	0.0190228	GA	80	GA	75
0.206855	0.793145	0.0213078	0.0802982	0.00151514	0.0117409	GA	90	GA	90
0.212648	0.787352	0.0200714	0.0731542	0.00157648	0.010257	GA	100	GA	96
0.210684	0.789316	0.0196686	0.0725363	0.00145259	0.00983512	GA	110	GA	99
0.207648	0.792352	0.0165396	0.0620399	0.000940455	0.00740251	GA	120	GA	115
0.192039	0.807961	0.0154331	0.0639189	0.000952313	0.00692522	GA	130	GA	121
0.207902	0.792098	0.0142688	0.0537471	0.000931447	0.00594973	GA	140	GA	133
0.193426	0.806574	0.0120502	0.0496825	0.00036419	0.00447016	GA	150	GA	150
0.198625	0.801375	0.0122403	0.048878	0.000553163	0.00464498	GA	160	GA	151
0.176181	0.823819	0.0112292	0.0517976	0.000504338	0.00443847	GA	170	GA	164
0.178283	0.821717	0.0101663	0.0462613	0.000519295	0.00411948	GA	180	GA	177
0.188865	0.811135	0.0102011	0.0433154	0.000295144	0.00335808	GA	190	GA	180
0.202063	0.797937	0.00951745	0.0372759	0.000363056	0.00234113	GA	200	GA	195
m1	m2	mL1	mL2	vL1	vL2	model	gen
0.206062	0.793938	0.334833	0.978158	0.160177	0.930352	GA	5	CGFD	7
0.197826	0.802174	0.182468	0.628745	0.0615473	0.46998	GA	10	CGFD	13
0.177835	0.822165	0.0917662	0.385465	0.0266971	0.203766	GA	20	GA	21
0.182308	0.817692	0.0606178	0.254502	0.0095114	0.0972708	GA	30	GA	31
0.184347	0.815653	0.0469523	0.19678	0.00710474	0.0598206	GA	40	GA	40
0.192466	0.807534	0.0389444	0.157019	0.00440163	0.0383388	GA	50	GA	48
0.187013	0.812987	0.0302794	0.127369	0.00293514	0.0269653	GA	60	GA	61
0.203918	0.796082	0.0277188	0.105221	0.00269827	0.0195282	GA	70	GA	68
0.198582	0.801418	0.02348	0.0920993	0.00165875	0.0144171	GA	80	GA	80
0.20795	0.79205	0.0225982	0.0842942	0.00234358	0.0115028	GA	90	GA	84
0.173073	0.826927	0.0184964	0.0862281	0.00122911	0.0130018	GA	100	GA	99
0.186367	0.813633	0.0175735	0.0751856	0.00133872	0.00964728	GA	110	GA	108
0.201128	0.798872	0.0155331	0.0608298	0.000614734	0.00640085	GA	120	GA	118
0.191052	0.808948	0.0150766	0.0627598	0.000670119	0.00584237	GA	130	GA	121
0.174006	0.825994	0.0132437	0.0617797	0.000824161	0.00704267	GA	140	GA	137
0.194043	0.805957	0.0121555	0.0499071	0.000500663	0.00438108	GA	150	GA	151
0.184195	0.815805	0.0115964	0.0505847	0.000442249	0.00465555	GA	160	GA	159
0.186054	0.813946	0.0109729	0.0474419	0.000538827	0.00388886	GA	170	GA	168
0.20615	0.79385	0.0108109	0.0411348	0.000594575	0.00328917	GA	180	GA	174
0.20155	0.79845	0.0101686	0.0399749	0.000486105	0.00292013	GA	190	GA	184
0.19609	0.80391	0.0100738	0.0408846	0.00055492	0.00349373	GA	200	GA	190
m1	m2	mL1	mL2	vL1	vL2	sim_model	sim_gen	model_infer	gen_infer
0.173795	0.826205	0.309657	1.06837	0.145627	1.02628	GA	5	CGFD	8
0.210812	0.789188	0.184048	0.593003	0.0685877	0.414573	GA	10	CGFD	13
0.211387	0.788613	0.0983385	0.336894	0.0297006	0.16469	GA	20	GA	20
0.194588	0.805412	0.0627449	0.24391	0.00989773	0.0884657	GA	30	GA	30
0.198969	0.801031	0.0520691	0.198521	0.00889525	0.0590516	GA	40	GA	37
0.206159	0.793841	0.038773	0.143314	0.00389454	0.0324237	GA	50	GA	49
0.189009	0.810991	0.031934	0.132173	0.00343055	0.0280752	GA	60	GA	58
0.205437	0.794563	0.0270149	0.102206	0.00201374	0.0165406	GA	70	GA	69
0.210877	0.789123	0.0250584	0.0913866	0.0022868	0.0153863	GA	80	GA	76
0.193609	0.806391	0.0207615	0.0848014	0.00184985	0.0122878	GA	90	GA	90
0.214752	0.785248	0.0199591	0.0716985	0.00118473	0.00902816	GA	100	GA	96
0.196113	0.803887	0.0172149	0.0692981	0.00101379	0.00850193	GA	110	GA	109
0.198182	0.801818	0.0163883	0.0650782	0.000662022	0.00704184	GA	120	GA	113
0.200203	0.799797	0.0157671	0.0622693	0.00166466	0.00775751	GA	130	GA	120
0.199154	0.800846	0.0138795	0.0550268	0.000611094	0.00545994	GA	140	GA	134
0.198435	0.801565	0.0126955	0.0506225	0.000555457	0.00466602	GA	150	GA	147
0.19224	0.80776	0.0118976	0.049432	0.000552966	0.00470754	GA	160	GA	156
0.197471	0.802529	0.0112183	0.0450395	0.000418637	0.00354125	GA	170	GA	165
0.199634	0.800366	0.0108632	0.0430536	0.000465603	0.003369	GA	180	GA	172
0.189119	0.810881	0.00986881	0.041943	0.000415946	0.00321217	GA	190	GA	187
0.193354	0.806646	0.0100248	0.0413895	0.000703919	0.00335322	GA	200	GA	191
m1	m2	mL1	mL2	vL1	vL2	model	gen
0.198456	0.801544	0.329388	1.0056	0.165586	0.953265	GA	5	CGFD	8
0.203475	0.796525	0.183105	0.605722	0.0686401	0.455912	GA	10	GA	11
0.205199	0.794801	0.0943624	0.335536	0.0245601	0.157717	GA	20	GA	21
0.210429	0.789571	0.066164	0.234875	0.0124374	0.0864406	GA	30	GA	30
0.206186	0.793814	0.0493711	0.181409	0.00796039	0.0514919	GA	40	GA	39
0.219075	0.780925	0.0418881	0.144038	0.00689206	0.0346448	GA	50	GA	47
0.199352	0.800648	0.0315805	0.123137	0.00250703	0.024242	GA	60	GA	59
0.201271	0.798729	0.0281531	0.108714	0.0029111	0.0197446	GA	70	GA	67
0.195927	0.804073	0.0237596	0.0951753	0.00187614	0.0150741	GA	80	GA	79
0.186449	0.813551	0.020968	0.0892785	0.00119848	0.0139241	GA	90	GA	87
0.226005	0.773995	0.0198235	0.066863	0.00123958	0.00775922	GA	100	GA	96
0.188592	0.811408	0.018324	0.0771301	0.000983279	0.0101296	GA	110	GA	102
0.198165	0.801835	0.016659	0.0662856	0.00125125	0.00770322	GA	120	GA	113
0.208172	0.791828	0.0149223	0.0559332	0.000898481	0.00600044	GA	130	GA	127
0.206349	0.793651	0.0141585	0.053684	0.000693036	0.00581066	GA	140	GA	135
0.19199	0.80801	0.0124925	0.0517969	0.000569413	0.00514896	GA	150	GA	148
0.20139	0.79861	0.0122553	0.0481743	0.000847028	0.00440442	GA	160	GA	155
0.198571	0.801429	0.0117235	0.046817	0.000616326	0.00425524	GA	170	GA	160
0.181348	0.818652	0.0107683	0.0479632	0.000434094	0.00390597	GA	180	GA	171
0.210216	0.789784	0.0104246	0.0388243	0.000407941	0.00346627	GA	190	GA	182
0.198817	0.801183	0.0101115	0.0404221	0.000379093	0.00315292	GA	200	GA	185
m1	m2	mL1	mL2	vL1	vL2	model	gen
0.203767	0.796233	0.322374	0.959799	0.164164	0.904021	GA	5	CGFD	8
0.187141	0.812859	0.174966	0.636912	0.0564946	0.469055	GA	10	CGFD	14
0.203834	0.796166	0.0904254	0.32491	0.0182456	0.144574	GA	20	GA	21
0.199662	0.800338	0.0636627	0.240583	0.00990227	0.0909272	GA	30	GA	30
0.184158	0.815842	0.046534	0.196037	0.00731786	0.0630509	GA	40	GA	40
0.2039	0.7961	0.0405771	0.152546	0.00544854	0.0395352	GA	50	GA	47
0.209328	0.790672	0.0319869	0.117587	0.00336118	0.0224089	GA	60	GA	59
0.21239	0.78761	0.0285263	0.103525	0.00215623	0.0184526	GA	70	GA	67
0.20282	0.79718	0.0247441	0.0946349	0.00229405	0.0160441	GA	80	GA	77
0.194087	0.805913	0.0218864	0.0890102	0.00215385	0.0154854	GA	90	GA	87
0.192771	0.807229	0.0184124	0.0756896	0.000913947	0.0101554	GA	100	GA	100
0.209875	0.790125	0.0180668	0.067128	0.00130292	0.00763702	GA	110	GA	105
0.192903	0.807097	0.0161713	0.066535	0.000845177	0.00816505	GA	120	GA	115
0.186726	0.813274	0.0141094	0.0605508	0.000733693	0.00699737	GA	130	GA	131
0.177613	0.822387	0.0134466	0.0614371	0.000626227	0.00716802	GA	140	GA	135
0.184465	0.815535	0.0128376	0.0558713	0.000690979	0.00546309	GA	150	GA	143
0.19968	0.80032	0.0126956	0.050299	0.000443045	0.00423364	GA	160	GA	148
0.176571	0.823429	0.0111477	0.0513814	0.000366023	0.00491273	GA	170	GA	161
0.200211	0.799789	0.0107547	0.0424939	0.000697258	0.00321278	GA	180	GA	177
0.197159	0.802841	0.0105869	0.0427498	0.000623434	0.00366895	GA	190	GA	176
0.209885	0.790115	0.0102441	0.0381575	0.000327081	0.00299568	GA	200	GA	185
m1	m2	mL1	mL2	vL1	vL2	model	gen
0.196343	0.803657	0.339742	1.03198	0.186284	0.939853	GA	5	CGFD	8
0.207633	0.792367	0.180747	0.588209	0.0586723	0.423268	GA	10	GA	11
0.204742	0.795258	0.0943691	0.336736	0.0206017	0.161616	GA	20	GA	21
0.211613	0.788387	0.0659916	0.231029	0.0128689	0.0825596	GA	30	GA	30
0.182304	0.817696	0.047854	0.203323	0.0059824	0.0643434	GA	40	GA	39
0.21494	0.78506	0.0406698	0.143031	0.00445274	0.0335743	GA	50	GA	47
0.204422	0.795578	0.0316585	0.119479	0.00264618	0.0240781	GA	60	GA	59
0.211245	0.788755	0.0287066	0.104384	0.00261254	0.0188716	GA	70	GA	67
0.192948	0.807052	0.0247527	0.100541	0.00218689	0.0173978	GA	80	GA	76
0.211808	0.788192	0.0221847	0.0807091	0.00177288	0.0113003	GA	90	GA	86
0.200594	0.799406	0.0195177	0.076261	0.00123999	0.0110855	GA	100	GA	96
0.200613	0.799387	0.0177546	0.0695497	0.00131021	0.00995407	GA	110	GA	107
0.205062	0.794938	0.0168435	0.0642396	0.00121489	0.00736056	GA	120	GA	113
0.181711	0.818289	0.0145078	0.0641649	0.000724361	0.00713229	GA	130	GA	124
0.222017	0.777983	0.0138264	0.0477803	0.000748795	0.00495956	GA	140	GA	140
0.181233	0.818767	0.0119281	0.0532575	0.000543312	0.00508098	GA	150	GA	153
0.191574	0.808426	0.0121137	0.050436	0.000547613	0.00447936	GA	160	GA	152
0.198234	0.801766	0.0115546	0.0461636	0.000846677	0.00388319	GA	170	GA	163
0.190276	0.809724	0.0107291	0.0451393	0.000429406	0.00367928	GA	180	GA	171
0.185671	0.814329	0.0105092	0.0454837	0.000501514	0.00359199	GA	190	GA	179
0.206857	0.793143	0.0102103	0.0387813	0.000601899	0.00312695	GA	200	GA	189
m1	m2	mL1	mL2	vL1	vL2	model	gen
0.167663	0.832337	0.323466	1.135	0.15426	1.10594	GA	5	CGFD	8
0.191315	0.808685	0.183222	0.646302	0.0664198	0.470525	GA	10	CGFD	13
0.214012	0.785988	0.094888	0.320975	0.0195292	0.154832	GA	20	GA	20
0.198388	0.801612	0.0638501	0.242209	0.0129362	0.0978471	GA	30	GA	31
0.196588	0.803412	0.0492239	0.191574	0.0100554	0.0638103	GA	40	GA	39
0.213743	0.786257	0.0390012	0.139212	0.00497341	0.0322351	GA	50	GA	49
0.200026	0.799974	0.0324608	0.12642	0.00471727	0.0264803	GA	60	GA	59
0.188497	0.811503	0.0278963	0.116456	0.002173	0.0232155	GA	70	GA	66
0.209752	0.790248	0.0238467	0.0876836	0.00157133	0.0135703	GA	80	GA	79
0.213667	0.786333	0.0226042	0.0814502	0.00187972	0.0123111	GA	90	GA	86
0.19624	0.80376	0.0184003	0.0737649	0.00111871	0.0109632	GA	100	GA	101
0.223214	0.776786	0.018596	0.0636253	0.00145523	0.00715997	GA	110	GA	105
0.191391	0.808609	0.0162041	0.0672696	0.000739018	0.00917668	GA	120	GA	115
0.189383	0.810617	0.0150423	0.0633563	0.000838866	0.00739864	GA	130	GA	126
0.204422	0.795578	0.0134643	0.0518081	0.000606315	0.00497771	GA	140	GA	138
0.184594	0.815406	0.0116798	0.0508252	0.000453806	0.00486365	GA	150	GA	156
0.20167	0.79833	0.0122348	0.047846	0.000504005	0.00410834	GA	160	GA	153
0.180654	0.819346	0.0102666	0.0460533	0.000309851	0.00392413	GA	170	GA	174
0.191411	0.808589	0.0104651	0.043738	0.000366971	0.00354904	GA	180	GA	176
0.206834	0.793166	0.0108605	0.0412052	0.000454269	0.00338023	GA	190	GA	175
0.175184	0.824816	0.0100857	0.0469579	0.00046967	0.00436072	GA	200	GA	182
m1	m2	mL1	mL2	vL1	vL2	model	gen
0.197259	0.802741	0.330601	1.0172	0.170696	1.01335	GA	5	CGFD	8
0.211222	0.788778	0.184945	0.592509	0.0692473	0.450527	GA	10	GA	11
0.191089	0.808911	0.0881608	0.343974	0.0191866	0.164732	GA	20	GA	21
0.18872	0.81128	0.0605356	0.243841	0.00899363	0.0899693	GA	30	GA	31
0.189086	0.810914	0.0485302	0.198632	0.00752904	0.0616097	GA	40	GA	39
0.190939	0.809061	0.0386289	0.156719	0.00562818	0.037955	GA	50	GA	49
0.175129	0.824871	0.0299345	0.135874	0.00283267	0.0298142	GA	60	GA	61
0.198822	0.801178	0.0277733	0.10945	0.00332855	0.0199248	GA	70	GA	68
0.194831	0.805169	0.0247103	0.0993678	0.00273618	0.0179686	GA	80	GA	78
0.203527	0.796473	0.0216547	0.0826467	0.00183624	0.0102488	GA	90	GA	87
0.202453	0.797547	0.0205737	0.0796153	0.00159084	0.0108841	GA	100	GA	92
0.201851	0.798149	0.0177393	0.0689769	0.000875876	0.00923971	GA	110	GA	107
0.192387	0.807613	0.015569	0.0642599	0.000775929	0.00730764	GA	120	GA	120
0.185008	0.814992	0.0151269	0.0655292	0.000814633	0.0074859	GA	130	GA	122
0.194396	0.805604	0.0135696	0.0553997	0.000646747	0.00582966	GA	140	GA	137
0.205445	0.794555	0.0132055	0.0503574	0.000684471	0.00455614	GA	150	GA	143
0.193207	0.806793	0.0123311	0.0508496	0.000547037	0.00499232	GA	160	GA	153
0.189886	0.810114	0.0114145	0.0481316	0.000473037	0.00470795	GA	170	GA	163
0.194377	0.805623	0.0109975	0.045032	0.000327717	0.00401258	GA	180	GA	169
0.215232	0.784768	0.0106817	0.0385651	0.000486238	0.00288277	GA	190	GA	180
0.215096	0.784904	0.0104152	0.0376799	0.000393514	0.00242758	GA	200	GA	183
m1	m2	mL1	mL2	vL1	vL2	model	gen
0.198913	0.801087	0.317836	0.972489	0.158544	0.84763	GA	5	CGFD	8
0.19622	0.80378	0.175785	0.60854	0.0656903	0.466375	GA	10	GA	11
0.206398	0.793602	0.0902616	0.317494	0.0189	0.140026	GA	20	GA	21
0.187385	0.812615	0.0629777	0.256009	0.00927183	0.0969535	GA	30	GA	30
0.198376	0.801624	0.0479604	0.184724	0.00652988	0.0514664	GA	40	GA	39
0.17966	0.82034	0.0399023	0.173785	0.00423307	0.0451564	GA	50	GA	46
0.191241	0.808759	0.0335732	0.136643	0.00580297	0.0283722	GA	60	GA	57
0.194006	0.805994	0.0287026	0.115929	0.00245226	0.0226002	GA	70	GA	66
0.197799	0.802201	0.0238014	0.0940033	0.00296099	0.0163432	GA	80	GA	80
0.211975	0.788025	0.0234162	0.0850731	0.00163222	0.0133675	GA	90	GA	83
0.21716	0.78284	0.0200973	0.0713213	0.00165437	0.00925876	GA	100	GA	97
0.198701	0.801299	0.0175041	0.069314	0.00103148	0.00832475	GA	110	GA	108
0.185952	0.814048	0.0157659	0.0678892	0.00109841	0.00849731	GA	120	GA	117
0.215591	0.784409	0.0156253	0.056071	0.000863728	0.0056481	GA	130	GA	124
0.2211	0.7789	0.0143572	0.0499335	0.000890451	0.00481579	GA	140	GA	134
0.186278	0.813722	0.0125623	0.0541054	0.00120988	0.00545586	GA	150	GA	149
0.199123	0.800877	0.0124064	0.0492607	0.000712872	0.00477313	GA	160	GA	153
0.185173	0.814827	0.0114119	0.0496341	0.000679504	0.00486518	GA	170	GA	162
0.20077	0.79923	0.010814	0.0425735	0.000343132	0.00358453	GA	180	GA	173
0.19721	0.80279	0.0106177	0.0427651	0.000397234	0.00368475	GA	190	GA	178
0.191306	0.808694	0.00985138	0.0411497	0.000438464	0.00349203	GA	200	GA	190

## Sheet: 30%
m1	m2	mL1	mL2	vL1	vL2	sim_model	sim_gen	model_infer	gen_infer
0.300208	0.699792	0.372351	0.747109	0.195795	0.653903	GA	5	GA	6
0.317845	0.682155	0.213558	0.425461	0.0907698	0.267416	GA	10	GA	11
0.300041	0.699959	0.105617	0.236773	0.0247061	0.0947053	GA	20	GA	21
0.304098	0.695902	0.0700822	0.155465	0.0120511	0.0428903	GA	30	GA	31
0.289581	0.710419	0.0533954	0.128023	0.00810789	0.0302165	GA	40	GA	39
0.29096	0.70904	0.0443537	0.106084	0.00636953	0.0211766	GA	50	GA	49
0.293929	0.706071	0.0369974	0.0873085	0.00474482	0.014855	GA	60	GA	58
0.291562	0.708438	0.0315557	0.0755836	0.00339313	0.0111834	GA	70	GA	68
0.290361	0.709639	0.0275856	0.0665287	0.00230373	0.00917557	GA	80	GA	77
0.300817	0.699183	0.0240621	0.0552478	0.0020375	0.00597206	GA	90	GA	89
0.291226	0.708774	0.0227379	0.0546191	0.00182448	0.00628194	GA	100	GA	94
0.312973	0.687027	0.0201021	0.0437655	0.00154636	0.00459485	GA	110	GA	109
0.308181	0.691819	0.018965	0.0423963	0.00151786	0.00460932	GA	120	GA	116
0.299508	0.700492	0.0168102	0.0390029	0.00104638	0.00391171	GA	130	GA	129
0.281562	0.718438	0.0152405	0.0386404	0.000696046	0.00358379	GA	140	GA	138
0.301392	0.698608	0.0150549	0.0347595	0.000592177	0.00257254	GA	150	GA	143
0.299844	0.700156	0.0140766	0.0325761	0.000932998	0.00254363	GA	160	GA	156
0.291	0.709	0.0127541	0.0309073	0.000665861	0.00192073	GA	170	GA	166
0.303911	0.696089	0.0127357	0.0289997	0.000873155	0.00172248	GA	180	GA	175
0.299032	0.700968	0.0117141	0.0273269	0.000551983	0.00184132	GA	190	GA	184
0.291087	0.708913	0.0110613	0.0267485	0.000383365	0.00175214	GA	200	GA	191
m1	m2	mL1	mL2	vL1	vL2	model	gen
0.303694	0.696306	0.369982	0.726265	0.199394	0.655662	GA	5	GA	6
0.299254	0.700746	0.213119	0.450037	0.0866288	0.286425	GA	10	GA	10
0.314944	0.685056	0.111402	0.232748	0.0284825	0.0789675	GA	20	GA	20
0.314507	0.685493	0.0748975	0.15848	0.0126849	0.0468838	GA	30	GA	29
0.28456	0.71544	0.0551964	0.135244	0.00821775	0.0321	GA	40	GA	39
0.312544	0.687456	0.0461405	0.0995531	0.00664079	0.019745	GA	50	GA	48
0.306253	0.693747	0.0382956	0.0854237	0.00405225	0.0140062	GA	60	GA	57
0.287291	0.712709	0.0312019	0.0761509	0.00291925	0.0121862	GA	70	GA	69
0.291846	0.708154	0.0276894	0.0660155	0.00290388	0.00914823	GA	80	GA	78
0.280988	0.719012	0.0236124	0.0597765	0.00184261	0.0072493	GA	90	GA	88
0.308244	0.691756	0.0226601	0.050276	0.00226118	0.00524475	GA	100	GA	97
0.289011	0.710989	0.02039	0.0495031	0.00181545	0.00479381	GA	110	GA	106
0.287472	0.712528	0.017974	0.0441296	0.000832723	0.0043017	GA	120	GA	116
0.319801	0.680199	0.0182743	0.0386816	0.00117342	0.00347065	GA	130	GA	121
0.272779	0.727221	0.0156522	0.0413027	0.00105701	0.00353965	GA	140	GA	133
0.291868	0.708132	0.0142729	0.0343969	0.000832727	0.00258425	GA	150	GA	148
0.307023	0.692977	0.0141905	0.0318531	0.000766596	0.00211294	GA	160	GA	152
0.291124	0.708876	0.0125087	0.0302696	0.000537849	0.00194246	GA	170	GA	169
0.272425	0.727575	0.0117596	0.0312225	0.000729812	0.00265258	GA	180	GA	181
0.282577	0.717423	0.0113929	0.0287477	0.000411236	0.00180169	GA	190	GA	186
0.288605	0.711395	0.0113684	0.0278065	0.000635908	0.00170667	GA	200	GA	188
m1	m2	mL1	mL2	vL1	vL2	model	gen
0.307204	0.692796	0.399182	0.769417	0.239992	0.672846	GA	5	CGFD	6
0.278903	0.721097	0.201556	0.474536	0.0708588	0.324753	GA	10	GA	11
0.320395	0.679605	0.113164	0.231092	0.0312039	0.0874416	GA	20	GA	20
0.30546	0.69454	0.0733618	0.161537	0.0145343	0.0460992	GA	30	GA	30
0.303825	0.696175	0.0567677	0.127194	0.0102322	0.0286529	GA	40	GA	38
0.292868	0.707132	0.0445427	0.104793	0.00610807	0.0212306	GA	50	GA	48
0.330707	0.669293	0.0391717	0.0782227	0.0046622	0.0122849	GA	60	GA	58
0.289607	0.710393	0.0302791	0.073227	0.00311983	0.0119878	GA	70	GA	71
0.28999	0.71001	0.0275013	0.0665166	0.00246842	0.00937505	GA	80	GA	77
0.280254	0.719746	0.0236493	0.0598334	0.00165005	0.00726366	GA	90	GA	88
0.302422	0.697578	0.0222655	0.0510657	0.00163413	0.00500204	GA	100	GA	97
0.289382	0.710618	0.0195661	0.0476312	0.00138788	0.00494139	GA	110	GA	108
0.300123	0.699877	0.0191552	0.0442261	0.00142348	0.0040256	GA	120	GA	114
0.299515	0.700485	0.017011	0.0394325	0.0011618	0.0037763	GA	130	GA	129
0.302737	0.697263	0.0165313	0.037893	0.00097726	0.00353173	GA	140	GA	131
0.266882	0.733118	0.0143685	0.0390675	0.00082007	0.00297029	GA	150	GA	144
0.288796	0.711204	0.0136735	0.0333977	0.000660762	0.00233693	GA	160	GA	154
0.294909	0.705091	0.0127786	0.0304219	0.00060795	0.00209475	GA	170	GA	167
0.311976	0.688024	0.0124452	0.02728	0.000405548	0.00185334	GA	180	GA	175
0.294414	0.705586	0.0116398	0.0277954	0.000626279	0.00197891	GA	190	GA	184
0.293221	0.706779	0.0106877	0.0256095	0.000360915	0.00121437	GA	200	GA	196
m1	m2	mL1	mL2	vL1	vL2	model	gen
0.271578	0.728422	0.333054	0.745189	0.158899	0.642701	GA	5	GA	6
0.281916	0.718084	0.194705	0.448686	0.0791633	0.270903	GA	10	GA	11
0.306023	0.693977	0.108711	0.236013	0.0254057	0.0959394	GA	20	GA	20
0.30642	0.69358	0.0716981	0.158171	0.0150331	0.0497356	GA	30	GA	31
0.295579	0.704421	0.0545851	0.126477	0.00906818	0.0316216	GA	40	GA	40
0.308859	0.691141	0.0447055	0.0978433	0.00515184	0.0172574	GA	50	GA	49
0.29544	0.70456	0.0367235	0.0862814	0.00384061	0.0155013	GA	60	GA	59
0.276507	0.723493	0.0310202	0.0797494	0.00314708	0.0121732	GA	70	GA	68
0.301264	0.698736	0.0277556	0.0634422	0.00250537	0.0087731	GA	80	GA	78
0.301567	0.698433	0.0253622	0.0578233	0.00235468	0.00709134	GA	90	GA	86
0.305346	0.694654	0.0245004	0.0550421	0.00227396	0.00674416	GA	100	GA	90
0.311241	0.688759	0.0209461	0.0459492	0.00174158	0.00468944	GA	110	GA	106
0.291386	0.708614	0.0187991	0.0453344	0.00113274	0.00489005	GA	120	GA	112
0.285161	0.714839	0.0166797	0.041379	0.000905163	0.00401596	GA	130	GA	127
0.290226	0.709774	0.0158745	0.0385075	0.000890989	0.00286882	GA	140	GA	133
0.299603	0.700397	0.0153715	0.0357414	0.000986637	0.00276981	GA	150	GA	142
0.311191	0.688809	0.0143021	0.0313838	0.000547293	0.00249269	GA	160	GA	153
0.289904	0.710096	0.0128634	0.0313352	0.000497432	0.00212274	GA	170	GA	163
0.302316	0.697684	0.0121924	0.028018	0.000379188	0.00153952	GA	180	GA	175
0.307909	0.692091	0.0117129	0.0261994	0.00060208	0.00164801	GA	190	GA	187
0.284154	0.715846	0.0108781	0.0272327	0.000403751	0.00166435	GA	200	GA	195
m1	m2	mL1	mL2	vL1	vL2	model	gen
0.313453	0.686547	0.378414	0.719211	0.223144	0.607761	GA	5	CGFD	7
0.300986	0.699014	0.207457	0.439862	0.0761824	0.264979	GA	10	GA	11
0.300027	0.699973	0.105473	0.23404	0.0234586	0.0835218	GA	20	GA	20
0.297833	0.702167	0.0738506	0.168621	0.013336	0.0478773	GA	30	GA	30
0.310881	0.689119	0.0559432	0.121288	0.00868176	0.0278299	GA	40	GA	39
0.281715	0.718285	0.0421914	0.105404	0.00604741	0.0205395	GA	50	GA	50
0.307461	0.692539	0.0375182	0.0827818	0.00380069	0.0136476	GA	60	GA	58
0.296792	0.703208	0.0316255	0.0741389	0.00281024	0.0118479	GA	70	GA	67
0.295809	0.704191	0.0265091	0.0622879	0.00192023	0.00812924	GA	80	GA	80
0.302953	0.697047	0.0245879	0.055896	0.00206412	0.0065757	GA	90	GA	88
0.303293	0.696707	0.0222634	0.0505884	0.00148459	0.00576973	GA	100	GA	97
0.291616	0.708384	0.0202482	0.0486375	0.00122303	0.00555725	GA	110	GA	105
0.301591	0.698409	0.019175	0.0440047	0.00152813	0.00361846	GA	120	GA	114
0.297945	0.702055	0.0172144	0.0402208	0.000992003	0.00374842	GA	130	GA	125
0.29825	0.70175	0.0162689	0.0380524	0.000962139	0.00324862	GA	140	GA	132
0.29543	0.70457	0.0154359	0.0365196	0.000805134	0.00269402	GA	150	GA	139
0.312347	0.687653	0.01386	0.0303829	0.000793807	0.0020135	GA	160	GA	157
0.296984	0.703016	0.0130464	0.0306999	0.00052512	0.00244457	GA	170	GA	166
0.287656	0.712344	0.0122921	0.0302278	0.000565248	0.001847	GA	180	GA	172
0.284375	0.715625	0.0116583	0.0291983	0.00049453	0.00194459	GA	190	GA	183
0.2876	0.7124	0.010982	0.0270755	0.000381251	0.00163527	GA	200	GA	192
m1	m2	mL1	mL2	vL1	vL2	model	gen
0.284035	0.715965	0.350661	0.753978	0.181991	0.668668	GA	5	CGFD	7
0.295814	0.704186	0.209302	0.453096	0.0819208	0.291542	GA	10	GA	10
0.310345	0.689655	0.10867	0.229981	0.0297519	0.0864064	GA	20	GA	20
0.301314	0.698686	0.073551	0.165729	0.0129057	0.0467868	GA	30	GA	29
0.287485	0.712515	0.0556288	0.133963	0.00849534	0.033421	GA	40	GA	38
0.29676	0.70324	0.0450177	0.10474	0.00521248	0.0232267	GA	50	GA	48
0.305407	0.694593	0.0376832	0.0841167	0.00466395	0.013046	GA	60	GA	58
0.295327	0.704673	0.0307592	0.0723979	0.00291466	0.0101448	GA	70	GA	70
0.290218	0.709782	0.028404	0.0682619	0.00296978	0.00914335	GA	80	GA	76
0.293082	0.706918	0.0245565	0.058637	0.00192201	0.00710139	GA	90	GA	88
0.306564	0.693436	0.0237218	0.0530674	0.00238712	0.00560472	GA	100	GA	93
0.282221	0.717779	0.0201845	0.0508552	0.0020386	0.00562035	GA	110	GA	107
0.287528	0.712472	0.0182567	0.0447392	0.00180172	0.00494779	GA	120	GA	118
0.331804	0.668196	0.0180545	0.0362739	0.00138251	0.00314401	GA	130	GA	126
0.289883	0.710117	0.0158702	0.0385532	0.0010321	0.00332346	GA	140	GA	135
0.29912	0.70088	0.0143756	0.0334649	0.000538724	0.00250742	GA	150	GA	149
0.306744	0.693256	0.0141278	0.0317583	0.000599299	0.00285027	GA	160	GA	153
0.292626	0.707374	0.0127522	0.0306543	0.000680986	0.00219666	GA	170	GA	168
0.303835	0.696165	0.0125526	0.0285909	0.000621022	0.00180902	GA	180	GA	173
0.285385	0.714615	0.0118294	0.0294834	0.000669435	0.0020568	GA	190	GA	181
0.284906	0.715094	0.0108824	0.0271787	0.00049451	0.00170176	GA	200	GA	196
m1	m2	mL1	mL2	vL1	vL2	model	gen
0.296481	0.703519	0.373912	0.754444	0.194386	0.656821	GA	5	CGFD	7
0.299015	0.700985	0.2037	0.435733	0.0760742	0.272296	GA	10	GA	11
0.29423	0.70577	0.105176	0.23982	0.0237121	0.0989241	GA	20	GA	20
0.290787	0.709213	0.0697818	0.164774	0.0114747	0.0468472	GA	30	GA	30
0.309584	0.690416	0.0575925	0.125711	0.0103449	0.0296433	GA	40	GA	39
0.282891	0.717109	0.042548	0.105574	0.00494631	0.0213999	GA	50	GA	49
0.303798	0.696202	0.0372244	0.0837243	0.00482474	0.0131329	GA	60	GA	59
0.293188	0.706812	0.0317246	0.075353	0.00335229	0.012345	GA	70	GA	68
0.282116	0.717884	0.0267768	0.067257	0.00275812	0.00873692	GA	80	GA	79
0.31986	0.68014	0.0257156	0.0541226	0.00220506	0.0065083	GA	90	GA	86
0.304327	0.695673	0.0230245	0.0520227	0.00203386	0.0060279	GA	100	GA	96
0.300361	0.699639	0.0201906	0.046766	0.00139382	0.00497035	GA	110	GA	106
0.296749	0.703251	0.0192653	0.0452154	0.00134119	0.00514939	GA	120	GA	112
0.315412	0.684588	0.017982	0.0388162	0.00109592	0.00405471	GA	130	GA	124
0.299989	0.700011	0.0162215	0.0375727	0.00117853	0.00320513	GA	140	GA	134
0.297432	0.702568	0.0150297	0.0352606	0.000769427	0.00255027	GA	150	GA	144
0.320529	0.679471	0.0141777	0.0299068	0.00095039	0.00198246	GA	160	GA	155
0.292307	0.707693	0.0131645	0.0317434	0.000727784	0.00213205	GA	170	GA	162
0.298401	0.701599	0.0123658	0.0289056	0.000478289	0.00178173	GA	180	GA	174
0.2852	0.7148	0.0113981	0.0283956	0.000387523	0.00189557	GA	190	GA	184
0.303573	0.696427	0.0116299	0.0265546	0.000486885	0.0015509	GA	200	GA	187
m1	m2	mL1	mL2	vL1	vL2	model	gen
0.312549	0.687451	0.382518	0.726181	0.222248	0.624341	GA	5	GA	6
0.309587	0.690413	0.20983	0.428717	0.0793084	0.258197	GA	10	GA	11
0.290704	0.709296	0.105296	0.245043	0.0252985	0.0963283	GA	20	GA	20
0.299066	0.700934	0.0713903	0.162191	0.0127612	0.0507402	GA	30	GA	30
0.298254	0.701746	0.0530976	0.121972	0.00771714	0.0267343	GA	40	GA	40
0.288716	0.711284	0.044492	0.107526	0.00711412	0.0211882	GA	50	GA	48
0.298763	0.701237	0.0363736	0.0839386	0.00410383	0.0141105	GA	60	GA	59
0.306625	0.693375	0.0315201	0.0703399	0.00251399	0.0104677	GA	70	GA	69
0.323864	0.676136	0.0286944	0.0590964	0.00266808	0.00702344	GA	80	GA	78
0.302516	0.697484	0.0243981	0.0557671	0.00206035	0.00625131	GA	90	GA	88
0.309479	0.690521	0.0230969	0.0509797	0.00179068	0.00577724	GA	100	GA	95
0.303434	0.696566	0.0198626	0.0453358	0.00159638	0.00452706	GA	110	GA	107
0.3187	0.6813	0.0197353	0.0418125	0.00158578	0.00359805	GA	120	GA	114
0.296224	0.703776	0.0176284	0.0415279	0.00124638	0.00312024	GA	130	GA	121
0.294147	0.705853	0.0155274	0.0369758	0.000846203	0.00316977	GA	140	GA	138
0.305348	0.694652	0.0153223	0.0346518	0.000705708	0.00290356	GA	150	GA	141
0.295888	0.704112	0.0140234	0.0331972	0.000578717	0.00226881	GA	160	GA	152
0.302716	0.697284	0.012516	0.0286751	0.000571016	0.00190609	GA	170	GA	171
0.299922	0.700078	0.012551	0.0292232	0.000554047	0.00181482	GA	180	GA	172
0.286758	0.713242	0.0111707	0.0276978	0.00035478	0.00167344	GA	190	GA	187
0.311555	0.688445	0.0117095	0.0257026	0.000745079	0.00179423	GA	200	GA	191
m1	m2	mL1	mL2	vL1	vL2	model	gen
0.299124	0.700876	0.346475	0.703809	0.179071	0.59051	GA	5	GA	6
0.293956	0.706044	0.207682	0.456863	0.084989	0.290968	GA	10	GA	11
0.307088	0.692912	0.110596	0.237672	0.0242769	0.0911812	GA	20	GA	20
0.313019	0.686981	0.0723187	0.153544	0.0103882	0.0426471	GA	30	GA	30
0.292292	0.707708	0.0545575	0.129134	0.00860199	0.0308861	GA	40	GA	39
0.293645	0.706355	0.0440248	0.103407	0.00617642	0.0210193	GA	50	GA	49
0.290487	0.709513	0.0373517	0.0895425	0.00353002	0.0167823	GA	60	GA	58
0.289513	0.710487	0.0311751	0.0753566	0.00252629	0.0115581	GA	70	GA	68
0.316047	0.683953	0.0278803	0.0595346	0.00238216	0.0075076	GA	80	GA	80
0.283513	0.716487	0.0235876	0.0590451	0.00207671	0.00809492	GA	90	GA	90
0.297898	0.702102	0.0228734	0.0533766	0.00144	0.00622761	GA	100	GA	94
0.284135	0.715865	0.0201974	0.0502876	0.00181726	0.00504909	GA	110	GA	105
0.306103	0.693897	0.019551	0.0440418	0.00212254	0.00417175	GA	120	GA	113
0.292627	0.707373	0.0163952	0.0393614	0.000755172	0.00331018	GA	130	GA	130
0.275265	0.724735	0.0162855	0.042522	0.00138628	0.00448965	GA	140	GA	131
0.289213	0.710787	0.0148134	0.0360989	0.000603528	0.00318666	GA	150	GA	144
0.289622	0.710378	0.0142	0.0346076	0.000838384	0.00280402	GA	160	GA	151
0.279002	0.720998	0.0125375	0.0321683	0.000579673	0.00228063	GA	170	GA	167
0.290958	0.709042	0.0124436	0.0301635	0.000500549	0.00236544	GA	180	GA	171
0.284448	0.715552	0.0112973	0.0282353	0.000493618	0.00158002	GA	190	GA	186
0.294332	0.705668	0.010829	0.0258329	0.000337543	0.00178357	GA	200	GA	197
m1	m2	mL1	mL2	vL1	vL2	model	gen
0.304486	0.695514	0.364472	0.713958	0.205003	0.601787	GA	5	CGFD	7
0.315091	0.684909	0.210587	0.42062	0.0811499	0.267867	GA	10	GA	11
0.287612	0.712388	0.103862	0.244912	0.0242794	0.09955	GA	20	GA	21
0.326271	0.673729	0.0783598	0.157123	0.0164184	0.0437353	GA	30	GA	29
0.305181	0.694819	0.0561253	0.124575	0.00752437	0.0288955	GA	40	GA	38
0.276683	0.723317	0.0422417	0.10771	0.00474134	0.0210863	GA	50	GA	49
0.31655	0.68345	0.0382788	0.0809296	0.00511108	0.0135357	GA	60	GA	58
0.299243	0.700757	0.0313548	0.0725484	0.00278642	0.0108317	GA	70	GA	69
0.291111	0.708889	0.0264306	0.063587	0.00287118	0.00824067	GA	80	GA	81
0.300418	0.699582	0.0242167	0.0557584	0.0015079	0.00812918	GA	90	GA	89
0.305886	0.694114	0.0230026	0.0517095	0.0020096	0.00620681	GA	100	GA	96
0.297415	0.702585	0.0202599	0.0473573	0.00131477	0.00474991	GA	110	GA	107
0.263329	0.736671	0.0176474	0.04889	0.000966834	0.00480613	GA	120	GA	115
0.299897	0.700103	0.0170732	0.0395715	0.000868657	0.00342909	GA	130	GA	126
0.288822	0.711178	0.0158613	0.038715	0.000900253	0.00312654	GA	140	GA	134
0.318951	0.681049	0.015341	0.0325672	0.000775709	0.00240536	GA	150	GA	145
0.282315	0.717685	0.0133894	0.0338046	0.000550504	0.00275865	GA	160	GA	157
0.275385	0.724615	0.0122695	0.0321248	0.000393363	0.0021552	GA	170	GA	168
0.307883	0.692117	0.0125018	0.0279771	0.000574488	0.00183939	GA	180	GA	173
0.268862	0.731138	0.0113009	0.0305681	0.000400423	0.00217861	GA	190	GA	183
0.302707	0.697293	0.0111686	0.0255966	0.000509963	0.00163939	GA	200	GA	193

## Sheet: 40%
m1	m2	mL1	mL2	vL1	vL2	sim_model	sim_gen	model_infer	gen_infer
0.380604	0.619396	0.407972	0.619138	0.241134	0.490167	GA	5	GA	6
0.379746	0.620254	0.217828	0.342603	0.0775676	0.191379	GA	10	GA	11
0.379689	0.620311	0.118869	0.189529	0.0278348	0.065554	GA	20	GA	20
0.384541	0.615459	0.0820573	0.129695	0.0166459	0.033658	GA	30	GA	30
0.395688	0.604312	0.063825	0.0959098	0.00951139	0.0176368	GA	40	GA	39
0.379865	0.620135	0.0493251	0.079513	0.00585583	0.014543	GA	50	GA	49
0.398897	0.601103	0.0445053	0.0664263	0.0053024	0.00980795	GA	60	GA	57
0.382399	0.617601	0.0360329	0.0578346	0.00427375	0.00793187	GA	70	GA	69
0.415078	0.584922	0.0325541	0.0456628	0.00314681	0.00401351	GA	80	GA	78
0.40306	0.59694	0.0295833	0.0436107	0.00349911	0.00424477	GA	90	GA	87
0.389506	0.610494	0.0252803	0.0394705	0.00221804	0.00367818	GA	100	GA	98
0.401127	0.598873	0.023892	0.0354546	0.00195654	0.00292194	GA	110	GA	107
0.396075	0.603925	0.0219417	0.0333338	0.00169425	0.0023915	GA	120	GA	114
0.377912	0.622088	0.0195987	0.0321167	0.00148631	0.00270752	GA	130	GA	125
0.419448	0.580552	0.0190492	0.0262986	0.00106002	0.00172528	GA	140	GA	135
0.408373	0.591627	0.0177342	0.0256037	0.000922998	0.00153308	GA	150	GA	142
0.38617	0.61383	0.0153326	0.0243455	0.000734319	0.00140928	GA	160	GA	159
0.400763	0.599237	0.0152655	0.0227475	0.00074601	0.00137096	GA	170	GA	165
0.425598	0.574402	0.0146107	0.0197285	0.000671407	0.00112148	GA	180	GA	178
0.401334	0.598666	0.0133841	0.0199577	0.000641401	0.000878375	GA	190	GA	187
0.394507	0.605493	0.013475	0.0206105	0.000665127	0.00108797	GA	200	GA	190
m1	m2	mL1	mL2	vL1	vL2	model	gen
0.378572	0.621428	0.415253	0.622725	0.230716	0.515613	GA	5	GA	6
0.401399	0.598601	0.230138	0.331405	0.0931767	0.164279	GA	10	GA	11
0.406906	0.593094	0.125298	0.178688	0.0336116	0.0520938	GA	20	GA	20
0.4083	0.5917	0.0862985	0.12355	0.0183645	0.0274744	GA	30	GA	29
0.398541	0.601459	0.0621829	0.0929912	0.00932012	0.0188966	GA	40	GA	40
0.409514	0.590486	0.0529744	0.0758492	0.00771759	0.0135381	GA	50	GA	48
0.387902	0.612098	0.0422551	0.0661668	0.005608	0.00857902	GA	60	GA	58
0.404903	0.595097	0.035732	0.0522301	0.00383895	0.00684713	GA	70	GA	71
0.411863	0.588137	0.0344247	0.0489486	0.00362237	0.00619827	GA	80	GA	76
0.375925	0.624075	0.0280367	0.0462763	0.0022807	0.00457753	GA	90	GA	87
0.417797	0.582203	0.026996	0.0375322	0.00191112	0.00409242	GA	100	GA	97
0.382928	0.617072	0.0236613	0.0379503	0.00145014	0.00362144	GA	110	GA	104
0.408588	0.591412	0.0223695	0.0322215	0.00182246	0.00304236	GA	120	GA	117
0.401091	0.598909	0.0207963	0.0309574	0.00150972	0.00221948	GA	130	GA	122
0.369162	0.630838	0.0169376	0.0289386	0.000888088	0.00194657	GA	140	GA	138
0.389707	0.610293	0.017589	0.0274263	0.00103809	0.00179296	GA	150	GA	142
0.397921	0.602079	0.0166587	0.025061	0.000849074	0.0015444	GA	160	GA	150
0.409994	0.590006	0.0152289	0.0218268	0.000702756	0.00128322	GA	170	GA	166
0.392735	0.607265	0.0142782	0.0220399	0.000690904	0.00126762	GA	180	GA	174
0.388438	0.611562	0.0136674	0.0214618	0.000600527	0.00110862	GA	190	GA	180
0.383954	0.616046	0.0133013	0.0212953	0.00081672	0.00113883	GA	200	GA	186
m1	m2	mL1	mL2	vL1	vL2	model	gen
0.398443	0.601557	0.443536	0.625265	0.29428	0.515098	GA	5	GA	6
0.387237	0.612763	0.237873	0.359743	0.11056	0.199697	GA	10	GA	10
0.390784	0.609216	0.117118	0.179931	0.0283514	0.0574721	GA	20	GA	21
0.394586	0.605414	0.0875965	0.131958	0.0188414	0.0356571	GA	30	GA	29
0.383432	0.616568	0.0595275	0.0946141	0.00925349	0.0166589	GA	40	GA	41
0.389742	0.610258	0.0505994	0.0786415	0.00687817	0.0127392	GA	50	GA	48
0.394323	0.605677	0.0417844	0.0638451	0.00485083	0.00814453	GA	60	GA	59
0.392481	0.607519	0.0370004	0.0569793	0.00363539	0.00775703	GA	70	GA	68
0.417199	0.582801	0.0334305	0.0464661	0.00419843	0.00495326	GA	80	GA	78
0.411128	0.588872	0.0298676	0.0426179	0.00271811	0.00475876	GA	90	GA	86
0.40611	0.59389	0.0264387	0.0385622	0.0020404	0.00346656	GA	100	GA	96
0.415874	0.584126	0.0239864	0.0335986	0.00168214	0.00308107	GA	110	GA	108
0.384523	0.615477	0.0209902	0.0335235	0.00150188	0.00305503	GA	120	GA	117
0.413317	0.586683	0.0212411	0.0299979	0.00178375	0.0028579	GA	130	GA	124
0.399325	0.600675	0.0186064	0.0279411	0.00142375	0.00220607	GA	140	GA	136
0.394411	0.605589	0.0176217	0.0270202	0.00112806	0.00211489	GA	150	GA	143
0.408533	0.591467	0.0164922	0.0238131	0.000970474	0.00144966	GA	160	GA	155
0.418667	0.581333	0.0156144	0.0216686	0.000676507	0.00126275	GA	170	GA	167
0.388708	0.611292	0.014464	0.0226786	0.000772489	0.00185089	GA	180	GA	173
0.405547	0.594453	0.0137738	0.0201305	0.000810422	0.00103471	GA	190	GA	183
0.405949	0.594051	0.0135976	0.0198342	0.0008269	0.000987373	GA	200	GA	187
m1	m2	mL1	mL2	vL1	vL2	model	gen
0.396641	0.603359	0.429768	0.609454	0.241703	0.45126	GA	5	GA	6
0.406329	0.593671	0.231637	0.329284	0.095825	0.174893	GA	10	GA	11
0.389823	0.610177	0.122698	0.187843	0.0314164	0.066735	GA	20	GA	20
0.380089	0.619911	0.0800609	0.128902	0.0145859	0.0338925	GA	30	GA	30
0.412145	0.587855	0.0653853	0.0923211	0.0102211	0.018739	GA	40	GA	39
0.402928	0.597072	0.0511926	0.0753205	0.00734407	0.0127985	GA	50	GA	50
0.395907	0.604093	0.0430275	0.0650058	0.00568417	0.0097912	GA	60	GA	58
0.395522	0.604478	0.0363684	0.0552855	0.00358378	0.00706133	GA	70	GA	69
0.403429	0.596571	0.0332919	0.0490618	0.00419052	0.00669991	GA	80	GA	77
0.404219	0.595781	0.0289451	0.0424119	0.00295376	0.00440728	GA	90	GA	88
0.402092	0.597908	0.0259017	0.0383418	0.00242248	0.00327185	GA	100	GA	99
0.410117	0.589883	0.023443	0.0337092	0.00165013	0.00229306	GA	110	GA	108
0.414496	0.585504	0.0221325	0.0312109	0.00139994	0.00266758	GA	120	GA	116
0.389141	0.610859	0.020209	0.0316699	0.00142299	0.00259013	GA	130	GA	123
0.378481	0.621519	0.0173754	0.0284356	0.000997229	0.00216638	GA	140	GA	140
0.401197	0.598803	0.0176357	0.0262111	0.00121669	0.0016983	GA	150	GA	144
0.377694	0.622306	0.0160903	0.0264506	0.000925874	0.0016993	GA	160	GA	152
0.368212	0.631788	0.0142258	0.0242922	0.00098512	0.00186535	GA	170	GA	170
0.40301	0.59699	0.0145928	0.0215549	0.000693303	0.00104514	GA	180	GA	173
0.395888	0.604112	0.0137435	0.0209491	0.000655018	0.00128516	GA	190	GA	183
0.407599	0.592401	0.0131207	0.019004	0.000597244	0.000815527	GA	200	GA	192
m1	m2	mL1	mL2	vL1	vL2	model	gen
0.368545	0.631455	0.405366	0.630666	0.233382	0.5008	GA	5	GA	6
0.394921	0.605079	0.233796	0.347997	0.092161	0.184479	GA	10	GA	10
0.411801	0.588199	0.127115	0.179284	0.0334395	0.0606372	GA	20	GA	20
0.383536	0.616464	0.0814229	0.129487	0.0154457	0.0332666	GA	30	GA	30
0.404356	0.595644	0.0667622	0.0970302	0.010595	0.0220679	GA	40	GA	38
0.380968	0.619032	0.0502983	0.0812511	0.0071612	0.0147755	GA	50	GA	49
0.386329	0.613671	0.0413113	0.0648672	0.00452206	0.00933057	GA	60	GA	59
0.371201	0.628799	0.03581	0.0603165	0.00373238	0.00847573	GA	70	GA	67
0.389568	0.610432	0.0309549	0.0481936	0.00283811	0.00532224	GA	80	GA	80
0.394045	0.605955	0.0279374	0.042835	0.00243	0.00521085	GA	90	GA	90
0.40382	0.59618	0.0273714	0.0403518	0.00231072	0.00455123	GA	100	GA	94
0.416903	0.583097	0.0246993	0.0344103	0.00171381	0.00300591	GA	110	GA	105
0.408462	0.591538	0.0223239	0.0321175	0.00195975	0.00251024	GA	120	GA	115
0.40903	0.59097	0.020146	0.029026	0.00124527	0.00201889	GA	130	GA	126
0.407034	0.592966	0.019735	0.0286371	0.00144183	0.00214981	GA	140	GA	131
0.402953	0.597047	0.0172984	0.025564	0.0010115	0.0016559	GA	150	GA	145
0.384469	0.615531	0.0157191	0.0251007	0.000980662	0.00172948	GA	160	GA	156
0.406289	0.593711	0.0160562	0.0234094	0.000775403	0.00162468	GA	170	GA	160
0.403685	0.596315	0.014961	0.0220572	0.000840446	0.00136697	GA	180	GA	171
0.423161	0.576839	0.0137442	0.0186992	0.000716669	0.000895603	GA	190	GA	188
0.3894	0.6106	0.0131465	0.020537	0.000604517	0.00121289	GA	200	GA	188
m1	m2	mL1	mL2	vL1	vL2	model	gen
0.416736	0.583264	0.437135	0.581568	0.262996	0.455025	GA	5	GA	6
0.423227	0.576773	0.25136	0.331241	0.118804	0.171925	GA	10	GA	10
0.395271	0.604729	0.118241	0.177427	0.0281214	0.0555411	GA	20	GA	21
0.40314	0.59686	0.0859803	0.125479	0.0185413	0.031487	GA	30	GA	30
0.387841	0.612159	0.0641766	0.100128	0.0108586	0.0203259	GA	40	GA	39
0.39978	0.60022	0.0516234	0.0769102	0.00673686	0.0148453	GA	50	GA	49
0.403484	0.596516	0.0427665	0.062849	0.00469766	0.00911887	GA	60	GA	59
0.427654	0.572346	0.0377217	0.0502168	0.00404077	0.00616964	GA	70	GA	70
0.394596	0.605404	0.0325552	0.0495844	0.00266121	0.00670051	GA	80	GA	78
0.392699	0.607301	0.0284298	0.0437918	0.00213019	0.00498578	GA	90	GA	88
0.394615	0.605385	0.0261898	0.0400619	0.00247232	0.00427768	GA	100	GA	97
0.410115	0.589885	0.023991	0.0343497	0.00194097	0.00327502	GA	110	GA	107
0.395532	0.604468	0.0216458	0.0330544	0.00152247	0.00248574	GA	120	GA	116
0.390528	0.609472	0.0203493	0.0316335	0.00124373	0.00223379	GA	130	GA	121
0.395643	0.604357	0.0183172	0.0279149	0.0010704	0.00202178	GA	140	GA	136
0.411628	0.588372	0.0180209	0.0256571	0.00109788	0.00148868	GA	150	GA	142
0.403967	0.596033	0.0160283	0.0235815	0.000819188	0.00140186	GA	160	GA	158
0.397681	0.602319	0.0160682	0.0242716	0.000886471	0.0012281	GA	170	GA	156
0.409205	0.590795	0.0147154	0.0211938	0.000597355	0.00135389	GA	180	GA	173
0.376645	0.623355	0.0132079	0.0218147	0.000533733	0.0016348	GA	190	GA	184
0.397353	0.602647	0.0132165	0.0199836	0.000472151	0.00111567	GA	200	GA	188
m1	m2	mL1	mL2	vL1	vL2	model	gen
0.398314	0.601686	0.421682	0.593525	0.257395	0.472161	GA	5	GA	6
0.42036	0.57964	0.23992	0.320243	0.104267	0.147007	GA	10	GA	11
0.416237	0.583763	0.128534	0.178112	0.0369044	0.0591609	GA	20	GA	20
0.385855	0.614145	0.085587	0.134386	0.0195903	0.0355757	GA	30	GA	29
0.403034	0.596966	0.0639018	0.0935622	0.0103712	0.0184195	GA	40	GA	40
0.422371	0.577629	0.0552992	0.0752775	0.0095078	0.0126054	GA	50	GA	48
0.410176	0.589824	0.0430179	0.0613575	0.00441491	0.00866379	GA	60	GA	59
0.416145	0.583855	0.0371545	0.0518118	0.00353039	0.00618839	GA	70	GA	70
0.390155	0.609845	0.0322065	0.0500198	0.00344057	0.00620887	GA	80	GA	77
0.407384	0.592616	0.0295366	0.0426483	0.00233993	0.0041634	GA	90	GA	86
0.396745	0.603255	0.0252939	0.0382756	0.00168671	0.00445607	GA	100	GA	100
0.396484	0.603516	0.0231461	0.0350262	0.00167226	0.00257087	GA	110	GA	108
0.387411	0.612589	0.0218763	0.0344417	0.00194639	0.00284069	GA	120	GA	114
0.395923	0.604077	0.0200421	0.0304174	0.00121678	0.00251674	GA	130	GA	126
0.395289	0.604711	0.0191442	0.0291316	0.00140114	0.00212822	GA	140	GA	132
0.389821	0.610179	0.0165796	0.0259173	0.00074156	0.00150585	GA	150	GA	148
0.399076	0.600924	0.0162449	0.0243923	0.000902036	0.00177062	GA	160	GA	155
0.394804	0.605196	0.0149978	0.0229317	0.00105825	0.00148835	GA	170	GA	166
0.409104	0.590896	0.0149844	0.0215816	0.000810748	0.00130988	GA	180	GA	172
0.396555	0.603445	0.0140058	0.0212269	0.000680879	0.00122272	GA	190	GA	181
0.401035	0.598965	0.0131399	0.0195863	0.000709282	0.00102529	GA	200	GA	194
m1	m2	mL1	mL2	vL1	vL2	model	gen
0.400352	0.599648	0.428375	0.599648	0.274044	0.466648	GA	5	GA	6
0.392632	0.607368	0.241372	0.3601	0.102073	0.204932	GA	10	GA	10
0.388645	0.611355	0.121832	0.187221	0.0348512	0.0618205	GA	20	GA	20
0.405738	0.594262	0.0863348	0.125471	0.018541	0.0351174	GA	30	GA	30
0.393234	0.606766	0.063073	0.0957989	0.0123931	0.021393	GA	40	GA	40
0.40075	0.59925	0.0523628	0.0776483	0.00800956	0.0132857	GA	50	GA	49
0.409602	0.590398	0.0438155	0.0627554	0.00452302	0.00868704	GA	60	GA	58
0.39671	0.60329	0.0367991	0.0557291	0.0038883	0.00766777	GA	70	GA	69
0.417182	0.582818	0.0331469	0.0463029	0.0036365	0.00541591	GA	80	GA	79
0.394632	0.605368	0.0301399	0.0460035	0.00238376	0.00493798	GA	90	GA	83
0.389232	0.610768	0.0258183	0.0403414	0.00203768	0.00401317	GA	100	GA	97
0.407803	0.592197	0.0240977	0.0349267	0.00206111	0.00303853	GA	110	GA	105
0.400816	0.599184	0.0221384	0.0330212	0.00176256	0.00231357	GA	120	GA	115
0.391774	0.608226	0.0199224	0.0308457	0.00107206	0.0030641	GA	130	GA	125
0.378982	0.621018	0.0180747	0.0295518	0.00112347	0.00209306	GA	140	GA	135
0.407305	0.592695	0.0181633	0.026434	0.00122536	0.00246753	GA	150	GA	142
0.409578	0.590422	0.0162362	0.0233723	0.000734571	0.00139817	GA	160	GA	155
0.376534	0.623466	0.0149292	0.0246547	0.00089633	0.00183214	GA	170	GA	165
0.403525	0.596475	0.0148028	0.0218202	0.000820008	0.00130517	GA	180	GA	172
0.401157	0.598843	0.0137861	0.0205294	0.000693453	0.00155312	GA	190	GA	185
0.414214	0.585786	0.0134705	0.0189954	0.000660549	0.000993305	GA	200	GA	191
m1	m2	mL1	mL2	vL1	vL2	model	gen
0.409435	0.590565	0.44524	0.597536	0.288609	0.462729	GA	5	GA	6
0.399912	0.600088	0.238575	0.343071	0.107354	0.184575	GA	10	GA	11
0.369898	0.630102	0.119274	0.198666	0.0309582	0.0698967	GA	20	GA	20
0.38773	0.61227	0.0815415	0.126742	0.0155732	0.0317382	GA	30	GA	30
0.392621	0.607379	0.0626064	0.0961804	0.0084283	0.0187246	GA	40	GA	39
0.391211	0.608789	0.0513315	0.0789141	0.00823008	0.0137872	GA	50	GA	49
0.38553	0.61447	0.0423	0.0671216	0.00474205	0.00965422	GA	60	GA	58
0.383524	0.616476	0.0364957	0.0583277	0.00383686	0.00867081	GA	70	GA	68
0.394601	0.605399	0.0316293	0.0482341	0.00294191	0.00526776	GA	80	GA	79
0.398803	0.601197	0.0283442	0.042589	0.00234798	0.00428619	GA	90	GA	88
0.383588	0.616412	0.0258098	0.0411983	0.00227876	0.0044944	GA	100	GA	97
0.377797	0.622203	0.0219873	0.0360149	0.00148253	0.00360418	GA	110	GA	110
0.400196	0.599804	0.0217764	0.0325185	0.00179399	0.0027267	GA	120	GA	117
0.388047	0.611953	0.0193955	0.0304366	0.00122128	0.0023882	GA	130	GA	127
0.401839	0.598161	0.0185169	0.0274155	0.00101403	0.00163723	GA	140	GA	135
0.404512	0.595488	0.0180959	0.0265403	0.00122267	0.00181037	GA	150	GA	141
0.382064	0.617936	0.015979	0.0257818	0.000806407	0.00178899	GA	160	GA	154
0.395777	0.604223	0.0154714	0.023545	0.000917259	0.00145433	GA	170	GA	164
0.415014	0.584986	0.0149883	0.0210736	0.000691621	0.00121161	GA	180	GA	172
0.400481	0.599519	0.0136409	0.0203889	0.000751302	0.0011335	GA	190	GA	185
0.359891	0.640109	0.012295	0.0218123	0.000418831	0.00128034	GA	200	GA	192
m1	m2	mL1	mL2	vL1	vL2	model	gen
0.389855	0.610145	0.408939	0.606104	0.266669	0.470466	GA	5	GA	6
0.396374	0.603626	0.222474	0.32599	0.0819421	0.170461	GA	10	GA	11
0.417878	0.582122	0.130723	0.178064	0.036783	0.0579012	GA	20	GA	20
0.40249	0.59751	0.0861478	0.126647	0.0166505	0.0315828	GA	30	GA	29
0.420186	0.579814	0.0673375	0.0922291	0.0119515	0.0165989	GA	40	GA	39
0.398616	0.601384	0.0495585	0.0741153	0.00618896	0.012422	GA	50	GA	51
0.410365	0.589635	0.0447325	0.0640038	0.00600643	0.00936713	GA	60	GA	58
0.387941	0.612059	0.034832	0.0546522	0.00310078	0.00721582	GA	70	GA	70
0.41585	0.58415	0.033195	0.046481	0.00277101	0.00532694	GA	80	GA	78
0.401529	0.598471	0.028774	0.0427034	0.00227388	0.00438388	GA	90	GA	87
0.409509	0.590491	0.0273866	0.0392364	0.00205127	0.003861	GA	100	GA	92
0.384469	0.615531	0.023063	0.0368159	0.00223909	0.00384111	GA	110	GA	108
0.391152	0.608848	0.0214482	0.0333128	0.00106713	0.00302833	GA	120	GA	116
0.405568	0.594432	0.0208033	0.0304518	0.00125847	0.00222404	GA	130	GA	121
0.411424	0.588576	0.0188496	0.026911	0.00117385	0.00179417	GA	140	GA	135
0.395019	0.604981	0.0173969	0.0264945	0.000962806	0.00213834	GA	150	GA	145
0.398017	0.601983	0.0161809	0.0244742	0.000849944	0.00148621	GA	160	GA	155
0.407221	0.592779	0.0153746	0.0223342	0.000829693	0.00122534	GA	170	GA	164
0.39407	0.60593	0.0145415	0.0223073	0.000847432	0.00150328	GA	180	GA	172
0.381699	0.618301	0.0134454	0.021716	0.000583481	0.00119423	GA	190	GA	183
0.415385	0.584615	0.0135518	0.0190861	0.00062438	0.00123589	GA	200	GA	192

## Sheet: 50%
m1	m2	mL1	mL2	vL1	vL2	sim_model	sim_gen	model_infer	gen_infer
0.487078	0.512922	0.490759	0.511218	0.336038	0.373229	GA	5	GA	6
0.490158	0.509842	0.279359	0.287572	0.125843	0.142914	GA	10	GA	10
0.496943	0.503057	0.147973	0.149238	0.0434635	0.0418281	GA	20	GA	20
0.498263	0.501737	0.100948	0.101404	0.0227989	0.0199633	GA	30	GA	30
0.491567	0.508433	0.0769626	0.0798064	0.0128977	0.0162124	GA	40	GA	39
0.499404	0.500596	0.062458	0.0624736	0.0113315	0.00978679	GA	50	GA	49
0.498805	0.501195	0.0515272	0.0518791	0.00780203	0.00613295	GA	60	GA	58
0.480812	0.519188	0.0432969	0.0468053	0.00468078	0.00536228	GA	70	GA	67
0.482126	0.517874	0.0377017	0.0404168	0.00400561	0.00426888	GA	80	GA	79
0.491135	0.508865	0.0330675	0.0342238	0.00337222	0.00286011	GA	90	GA	90
0.484991	0.515009	0.0309051	0.0328083	0.00274563	0.00382918	GA	100	GA	96
0.489423	0.510577	0.0282373	0.0293808	0.00229753	0.00224365	GA	110	GA	105
0.499975	0.500025	0.0254624	0.0255061	0.00192469	0.00203473	GA	120	GA	118
0.499525	0.500475	0.023925	0.0239471	0.00173908	0.00170367	GA	130	GA	126
0.483429	0.516571	0.0210244	0.0224702	0.00137312	0.00147116	GA	140	GA	140
0.498975	0.501025	0.0204076	0.0204971	0.00147305	0.00123148	GA	150	GA	149
0.48296	0.51704	0.0187342	0.0200893	0.00120596	0.0014823	GA	160	GA	158
0.487259	0.512741	0.0179914	0.0189227	0.000935926	0.00120745	GA	170	GA	165
0.491815	0.508185	0.0169249	0.0175118	0.000931801	0.0010725	GA	180	GA	176
0.49438	0.50562	0.015788	0.0161398	0.000787553	0.00078171	GA	190	GA	189
0.493408	0.506592	0.0150571	0.0154694	0.000716075	0.000859417	GA	200	GA	198
m1	m2	mL1	mL2	vL1	vL2	model	gen
0.499157	0.500843	0.494011	0.496089	0.342017	0.341039	GA	5	GA	6
0.480073	0.519927	0.272704	0.292779	0.124333	0.13534	GA	10	GA	10
0.479556	0.520444	0.142056	0.154053	0.0410149	0.0442331	GA	20	GA	20
0.492684	0.507316	0.0997673	0.102609	0.0192442	0.0224624	GA	30	GA	29
0.498947	0.501053	0.076648	0.0767947	0.0142175	0.0142474	GA	40	GA	39
0.496342	0.503658	0.0614443	0.0623114	0.00931454	0.0104636	GA	50	GA	49
0.497001	0.502999	0.050393	0.0509882	0.00600952	0.00678319	GA	60	GA	59
0.498664	0.501336	0.0438772	0.0440638	0.00534865	0.00443429	GA	70	GA	68
0.499468	0.500532	0.0395958	0.0395782	0.00438148	0.00447772	GA	80	GA	76
0.491522	0.508478	0.0340654	0.0352071	0.00280439	0.00330066	GA	90	GA	86
0.48596	0.51404	0.0295791	0.0312629	0.00262274	0.00233613	GA	100	GA	98
0.482537	0.517463	0.0268742	0.0287353	0.00201315	0.00222082	GA	110	GA	109
0.497128	0.502872	0.0256803	0.0258979	0.00214749	0.00211045	GA	120	GA	118
0.494358	0.505642	0.0236634	0.024265	0.00147015	0.00167505	GA	130	GA	127
0.496019	0.503981	0.0221507	0.0225449	0.00143719	0.00136146	GA	140	GA	135
0.489935	0.510065	0.0208262	0.0216561	0.0014448	0.00128014	GA	150	GA	143
0.495208	0.504792	0.0195053	0.0198809	0.00132519	0.00104921	GA	160	GA	154
0.482293	0.517707	0.0174037	0.0186814	0.000995933	0.00118908	GA	170	GA	170
0.485463	0.514537	0.0161503	0.0171429	0.000586382	0.00104029	GA	180	GA	180
0.489448	0.510552	0.0163611	0.017062	0.000734236	0.000831271	GA	190	GA	181
0.495963	0.504037	0.0156585	0.0158996	0.00074252	0.000832351	GA	200	GA	191
m1	m2	mL1	mL2	vL1	vL2	model	gen
0.489128	0.510872	0.479537	0.500242	0.329771	0.334241	GA	5	GA	6
0.480397	0.519603	0.268004	0.286349	0.116684	0.133992	GA	10	GA	11
0.485916	0.514084	0.142724	0.150134	0.0426096	0.0440826	GA	20	GA	21
0.481985	0.518015	0.0966225	0.103543	0.0234535	0.0223304	GA	30	GA	30
0.484474	0.515526	0.0728897	0.0776298	0.0114133	0.014273	GA	40	GA	40
0.496576	0.503424	0.0588332	0.0594888	0.00837372	0.00832638	GA	50	GA	50
0.486576	0.513424	0.0498711	0.0523746	0.00625604	0.00689204	GA	60	GA	59
0.490354	0.509646	0.0457295	0.0475841	0.00553498	0.00691486	GA	70	GA	66
0.495269	0.504731	0.0389937	0.0396619	0.00472113	0.00417151	GA	80	GA	78
0.494349	0.505651	0.0339633	0.0347268	0.00297563	0.00337422	GA	90	GA	87
0.487873	0.512127	0.0302151	0.0316584	0.00246396	0.00236091	GA	100	GA	97
0.486531	0.513469	0.027632	0.0291654	0.00218021	0.00240814	GA	110	GA	107
0.476011	0.523989	0.0254727	0.0280821	0.00214999	0.00236127	GA	120	GA	115
0.490051	0.509949	0.0237184	0.0246481	0.00193914	0.00167105	GA	130	GA	125
0.48575	0.51425	0.0215562	0.0227905	0.00133794	0.00167677	GA	140	GA	137
0.49401	0.50599	0.0200345	0.0205624	0.0011209	0.00145013	GA	150	GA	149
0.497969	0.502031	0.0191815	0.0193433	0.00117625	0.00100793	GA	160	GA	156
0.486133	0.513867	0.0174719	0.0184628	0.000728298	0.000780608	GA	170	GA	164
0.499553	0.500447	0.016745	0.0168039	0.000753047	0.000724293	GA	180	GA	178
0.499974	0.500026	0.0166413	0.0166717	0.000975498	0.000779862	GA	190	GA	181
0.495444	0.504556	0.0149234	0.0151866	0.000677328	0.000583412	GA	200	GA	198
m1	m2	mL1	mL2	vL1	vL2	model	gen
0.473968	0.526032	0.473377	0.520609	0.312384	0.391777	GA	5	GA	6
0.483324	0.516676	0.265441	0.281631	0.112607	0.122621	GA	10	GA	11
0.488707	0.511293	0.145629	0.152454	0.0420041	0.050128	GA	20	GA	20
0.489583	0.510417	0.1028	0.106866	0.0245046	0.0251495	GA	30	GA	29
0.490253	0.509747	0.0735104	0.0762191	0.0123974	0.012745	GA	40	GA	40
0.499965	0.500035	0.0605804	0.0606992	0.00756768	0.00900817	GA	50	GA	49
0.492165	0.507835	0.0520603	0.0537391	0.00862873	0.00770914	GA	60	GA	58
0.49431	0.50569	0.0429462	0.0438206	0.00471434	0.00526719	GA	70	GA	69
0.483678	0.516322	0.038155	0.0406286	0.00357844	0.00517991	GA	80	GA	77
0.488124	0.511876	0.0340057	0.035549	0.00359375	0.00333931	GA	90	GA	87
0.495783	0.504217	0.030663	0.0311903	0.00335804	0.00249919	GA	100	GA	99
0.499543	0.500457	0.027953	0.0279722	0.00213183	0.00240489	GA	110	GA	108
0.494609	0.505391	0.0256025	0.0261832	0.00196108	0.00191694	GA	120	GA	117
0.497422	0.502578	0.0244123	0.0246927	0.00187112	0.00186801	GA	130	GA	124
0.494559	0.505441	0.0220863	0.0226207	0.00131894	0.00138137	GA	140	GA	135
0.493955	0.506045	0.020483	0.0209434	0.00120546	0.0012741	GA	150	GA	146
0.486999	0.513001	0.0189184	0.0198757	0.000876729	0.00179586	GA	160	GA	156
0.489113	0.510887	0.0179261	0.0187313	0.000867135	0.000907715	GA	170	GA	163
0.4836	0.5164	0.0164506	0.0175452	0.000577151	0.001027	GA	180	GA	176
0.481464	0.518536	0.0161588	0.0173901	0.000821194	0.000889066	GA	190	GA	180
0.499581	0.500419	0.0162684	0.0162934	0.000871482	0.000928551	GA	200	GA	190
m1	m2	mL1	mL2	vL1	vL2	model	gen
0.487772	0.512228	0.49815	0.513083	0.35475	0.370646	GA	5	GA	6
0.458638	0.541362	0.258874	0.300687	0.117524	0.149993	GA	10	GA	11
0.498789	0.501211	0.152128	0.15246	0.0467162	0.0485235	GA	20	GA	20
0.482167	0.517833	0.0954313	0.10207	0.0179015	0.0227134	GA	30	GA	30
0.484805	0.515195	0.0757853	0.0802068	0.0132423	0.0146604	GA	40	GA	39
0.494028	0.505972	0.0610225	0.0626461	0.0100698	0.00957415	GA	50	GA	49
0.48187	0.51813	0.0510028	0.0548648	0.00672736	0.00728472	GA	60	GA	57
0.494219	0.505781	0.0438965	0.0449599	0.00509388	0.00589314	GA	70	GA	69
0.49028	0.50972	0.0381133	0.0396682	0.00354544	0.00379619	GA	80	GA	77
0.492204	0.507796	0.034039	0.0351254	0.00311935	0.00404615	GA	90	GA	88
0.476959	0.523041	0.0299888	0.0328732	0.00225019	0.00302377	GA	100	GA	96
0.486421	0.513579	0.0271642	0.0286615	0.00183758	0.00233891	GA	110	GA	108
0.499555	0.500445	0.0259616	0.0259488	0.00165004	0.00189919	GA	120	GA	115
0.492843	0.507157	0.0235383	0.0241523	0.00147068	0.00173646	GA	130	GA	127
0.490855	0.509145	0.0221164	0.0229465	0.0018248	0.00146423	GA	140	GA	136
0.490782	0.509218	0.020472	0.0212577	0.00158364	0.00113962	GA	150	GA	147
0.474549	0.525451	0.0191953	0.0212773	0.0012727	0.00137756	GA	160	GA	151
0.492668	0.507332	0.0179342	0.0184834	0.00102407	0.000959948	GA	170	GA	166
0.484871	0.515129	0.0170359	0.0180546	0.000874568	0.000920791	GA	180	GA	173
0.49564	0.50436	0.0161855	0.0164412	0.000843939	0.000746898	GA	190	GA	186
0.473274	0.526726	0.0148969	0.0165596	0.000596523	0.000994469	GA	200	GA	193
m1	m2	mL1	mL2	vL1	vL2	model	gen
0.488859	0.511141	0.500538	0.523353	0.348909	0.376913	GA	5	GA	6
0.497745	0.502255	0.284697	0.286935	0.147046	0.144108	GA	10	GA	11
0.478537	0.521463	0.148807	0.162071	0.044047	0.0520711	GA	20	GA	19
0.48983	0.51017	0.10065	0.104776	0.019273	0.0236292	GA	30	GA	29
0.492408	0.507592	0.0757017	0.0779013	0.0124857	0.0145803	GA	40	GA	39
0.495887	0.504113	0.0604556	0.061393	0.00898417	0.00915213	GA	50	GA	49
0.484718	0.515282	0.0498041	0.0527953	0.00760898	0.00601484	GA	60	GA	59
0.499887	0.500113	0.0446943	0.0447095	0.00525903	0.00538214	GA	70	GA	67
0.491049	0.508951	0.0376631	0.0391025	0.00345004	0.00411626	GA	80	GA	79
0.497747	0.502253	0.0355947	0.0358934	0.00353288	0.00376087	GA	90	GA	85
0.495532	0.504468	0.0312433	0.0317742	0.00258859	0.00324824	GA	100	GA	97
0.497081	0.502919	0.0284676	0.0287287	0.00273467	0.00279246	GA	110	GA	107
0.494344	0.505656	0.0257125	0.0261913	0.00237232	0.00215149	GA	120	GA	118
0.499262	0.500738	0.0239058	0.0239506	0.00194099	0.00190093	GA	130	GA	128
0.488541	0.511459	0.021264	0.0223251	0.00158174	0.00139951	GA	140	GA	139
0.492791	0.507209	0.0205844	0.0211782	0.00120263	0.00158303	GA	150	GA	143
0.484794	0.515206	0.0186576	0.0198633	0.00101174	0.000854028	GA	160	GA	156
0.494865	0.505135	0.0181863	0.0185464	0.000911019	0.00129316	GA	170	GA	165
0.491654	0.508346	0.0170693	0.0176231	0.00105489	0.00086936	GA	180	GA	175
0.499074	0.500926	0.0169681	0.0170281	0.000906219	0.000877547	GA	190	GA	180
0.47845	0.52155	0.0152581	0.0166238	0.000878333	0.000929234	GA	200	GA	192
m1	m2	mL1	mL2	vL1	vL2	model	gen
0.49097	0.50903	0.485709	0.50007	0.320045	0.361401	GA	5	GA	6
0.491756	0.508244	0.272882	0.281511	0.119014	0.122087	GA	10	GA	11
0.479923	0.520077	0.139512	0.151387	0.0370011	0.0432363	GA	20	GA	20
0.493014	0.506986	0.102926	0.105567	0.0246707	0.0251759	GA	30	GA	29
0.498999	0.501001	0.0751788	0.0755183	0.011397	0.0158965	GA	40	GA	40
0.490311	0.509689	0.0594676	0.0620752	0.00894406	0.00915158	GA	50	GA	50
0.480746	0.519254	0.0486319	0.0525849	0.00587603	0.0069185	GA	60	GA	59
0.488151	0.511849	0.0419434	0.0440474	0.00452412	0.00601778	GA	70	GA	71
0.495458	0.504542	0.0381439	0.0387997	0.00384352	0.00402678	GA	80	GA	79
0.493088	0.506912	0.0336292	0.0345956	0.00244884	0.00349125	GA	90	GA	88
0.481071	0.518929	0.0305733	0.0330239	0.00235261	0.00276742	GA	100	GA	94
0.493026	0.506974	0.0281007	0.0289252	0.00233341	0.00241766	GA	110	GA	105
0.470705	0.529295	0.0245154	0.0275549	0.001548	0.00217653	GA	120	GA	116
0.499182	0.500818	0.0237042	0.0237514	0.00178404	0.00170965	GA	130	GA	128
0.487064	0.512936	0.0213348	0.0224754	0.00131328	0.0011905	GA	140	GA	136
0.498128	0.501872	0.0203352	0.0204922	0.00122975	0.00122942	GA	150	GA	147
0.498615	0.501385	0.0200452	0.0201154	0.00107637	0.00147644	GA	160	GA	151
0.490893	0.509107	0.0176271	0.0182765	0.000918198	0.00111292	GA	170	GA	169
0.489931	0.510069	0.0169663	0.017655	0.00104473	0.00100297	GA	180	GA	176
0.497268	0.502732	0.0167098	0.0168652	0.000997101	0.00095778	GA	190	GA	183
0.486645	0.513355	0.0155866	0.0164018	0.000720753	0.000876754	GA	200	GA	188
m1	m2	mL1	mL2	vL1	vL2	model	gen
0.497441	0.502559	0.514372	0.52693	0.364993	0.366344	GA	5	GA	6
0.497202	0.502798	0.276287	0.278558	0.117953	0.133954	GA	10	GA	11
0.496406	0.503594	0.146415	0.149749	0.0423601	0.0490668	GA	20	GA	20
0.489465	0.510535	0.0971643	0.100979	0.0191061	0.0219599	GA	30	GA	30
0.490911	0.509089	0.076194	0.0788012	0.0132074	0.0148766	GA	40	GA	39
0.475817	0.524183	0.0582277	0.06413	0.00696639	0.00947041	GA	50	GA	48
0.494972	0.505028	0.0508076	0.0519176	0.0070931	0.00652852	GA	60	GA	59
0.49716	0.50284	0.0435596	0.0441362	0.00548448	0.00532431	GA	70	GA	69
0.49057	0.50943	0.0384133	0.0399292	0.00426256	0.00430501	GA	80	GA	78
0.499938	0.500062	0.0346277	0.0346204	0.00310137	0.00342831	GA	90	GA	87
0.495317	0.504683	0.0302237	0.0308643	0.00239361	0.00273891	GA	100	GA	98
0.499699	0.500301	0.0289989	0.0290233	0.00252177	0.00236956	GA	110	GA	105
0.49252	0.50748	0.0259854	0.0266796	0.00241861	0.00177165	GA	120	GA	115
0.487735	0.512265	0.0235986	0.0247775	0.00239281	0.00228201	GA	130	GA	128
0.493004	0.506996	0.0220148	0.0226485	0.00159458	0.00144933	GA	140	GA	135
0.498258	0.501742	0.0208255	0.0210216	0.00107752	0.00130162	GA	150	GA	144
0.487883	0.512117	0.0188475	0.0197907	0.00107398	0.00097031	GA	160	GA	156
0.483609	0.516391	0.0175866	0.0187622	0.00117554	0.000900682	GA	170	GA	165
0.492875	0.507125	0.0171437	0.0176404	0.000858121	0.00111109	GA	180	GA	173
0.493734	0.506266	0.0170835	0.0174952	0.00105428	0.00108507	GA	190	GA	178
0.479478	0.520522	0.0150842	0.01638	0.000913308	0.000930398	GA	200	GA	194
m1	m2	mL1	mL2	vL1	vL2	model	gen
0.481181	0.518819	0.502539	0.536709	0.342311	0.384265	GA	5	GA	6
0.494691	0.505309	0.276621	0.281836	0.123507	0.124808	GA	10	GA	10
0.492563	0.507437	0.147309	0.151286	0.0393725	0.0484023	GA	20	GA	20
0.484173	0.515827	0.0972968	0.103122	0.0209922	0.0218633	GA	30	GA	30
0.490712	0.509288	0.0750994	0.0777688	0.0136147	0.0137561	GA	40	GA	40
0.484047	0.515953	0.0612104	0.0650635	0.00919376	0.00961537	GA	50	GA	48
0.493971	0.506029	0.051171	0.0523501	0.00701263	0.00773846	GA	60	GA	59
0.484809	0.515191	0.0425318	0.0451509	0.00568996	0.00496422	GA	70	GA	69
0.495537	0.504463	0.0384423	0.0391221	0.00395496	0.00407006	GA	80	GA	78
0.49784	0.50216	0.0341474	0.0344811	0.00371452	0.00301931	GA	90	GA	88
0.481695	0.518305	0.0314269	0.0336598	0.00300994	0.0039072	GA	100	GA	95
0.494917	0.505083	0.0281496	0.0287353	0.00255279	0.00223765	GA	110	GA	106
0.486021	0.513979	0.0247775	0.0262217	0.00206932	0.00181488	GA	120	GA	118
0.48801	0.51199	0.0231848	0.0243221	0.00164098	0.00152559	GA	130	GA	127
0.495859	0.504141	0.0217407	0.0221199	0.00123918	0.00151052	GA	140	GA	136
0.49307	0.50693	0.0216377	0.022196	0.00130942	0.00161742	GA	150	GA	139
0.49776	0.50224	0.0189816	0.019139	0.000878249	0.00108261	GA	160	GA	157
0.484224	0.515776	0.0174739	0.0185815	0.000726521	0.000939685	GA	170	GA	165
0.499629	0.500371	0.0171375	0.0171728	0.000950792	0.000954262	GA	180	GA	176
0.497491	0.502509	0.0168034	0.0169982	0.000890959	0.000779669	GA	190	GA	180
0.485323	0.514677	0.0148224	0.0157121	0.000614269	0.000927788	GA	200	GA	196
m1	m2	mL1	mL2	vL1	vL2	model	gen
0.48524	0.51476	0.464715	0.492594	0.303742	0.326826	GA	5	GA	6
0.487848	0.512152	0.267009	0.280439	0.126841	0.127857	GA	10	GA	11
0.492929	0.507071	0.146053	0.149762	0.0449924	0.0460996	GA	20	GA	20
0.487468	0.512532	0.0985531	0.103402	0.0192244	0.02528	GA	30	GA	30
0.487746	0.512254	0.0750379	0.0790668	0.0135725	0.0157287	GA	40	GA	40
0.49481	0.50519	0.0597476	0.0607443	0.00783951	0.00876889	GA	50	GA	50
0.497828	0.502172	0.0516151	0.0521647	0.00683744	0.00695401	GA	60	GA	58
0.480024	0.519976	0.0436949	0.0472151	0.00480533	0.00658819	GA	70	GA	67
0.4723	0.5277	0.0381631	0.0425694	0.00388392	0.00492312	GA	80	GA	76
0.472532	0.527468	0.0321761	0.0358212	0.00315889	0.00343601	GA	90	GA	89
0.485608	0.514392	0.0305871	0.0324154	0.00240885	0.00276252	GA	100	GA	96
0.495478	0.504522	0.028439	0.0289394	0.00248684	0.0028076	GA	110	GA	107
0.494424	0.505576	0.0259109	0.0265186	0.00158103	0.00220158	GA	120	GA	116
0.486075	0.513925	0.0242099	0.0256407	0.00186722	0.00196243	GA	130	GA	122
0.496813	0.503187	0.0218684	0.0221436	0.00196934	0.00161193	GA	140	GA	139
0.479971	0.520029	0.0198838	0.0215612	0.00130227	0.00136831	GA	150	GA	146
0.48561	0.51439	0.019835	0.0209655	0.00153897	0.00126974	GA	160	GA	151
0.479596	0.520404	0.0174631	0.018935	0.00103764	0.00131108	GA	170	GA	169
0.498328	0.501672	0.0169056	0.0170282	0.00072983	0.00081789	GA	180	GA	175
0.489172	0.510828	0.0165721	0.0173052	0.000781672	0.000777741	GA	190	GA	180
0.490162	0.509838	0.0154699	0.016056	0.000777561	0.000780739	GA	200	GA	192
