# Supplementary material for: Length Distribution of Ancestral Tracks under a General Admixture Model and Its Applications in Population History Inference
Source: Sci Rep. 2016 Jan 28;6:20048. doi: 10.1038/srep20048 (PMC4730239; doi:10.1038/srep20048)
Supplement: Supplementary Dataset [file srep20048-s2.zip › Supplementary Data/Supplementary Data S4.xlsx]

## Sheet: CGFR_summary
m	T	r0	r1	r2	r3	r4	r5	r6	r7	r8	r9	average	stdev	relate_error
0.1	5	NA	NA	NA	NA	NA	NA	NA	NA	NA	NA	NA	NA	NA
0.1	10	NA	NA	NA	NA	NA	NA	NA	NA	NA	NA	NA	NA	NA
0.1	20	19	20	NA	19	19	19	20	20	20	19	19.4444	0.527046	0.0277778
0.1	30	28	28	29	29	30	30	30	28	30	29	29.1	0.875595	0.03
0.1	40	36	38	38	38	37	39	38	38	37	39	37.8	0.918937	0.055
0.1	50	47	48	47	48	47	49	47	46	46	48	47.3	0.948683	0.054
0.1	60	56	55	55	55	58	55	57	57	56	58	56.2	1.22927	0.0633333
0.1	70	66	65	66	67	64	63	67	65	65	67	65.5	1.35401	0.0642857
0.1	80	74	76	75	75	75	77	75	74	72	74	74.7	1.33749	0.06625
0.1	90	80	85	86	86	83	80	81	85	84	82	83.2	2.34758	0.0755556
0.1	100	94	92	93	94	92	93	96	93	96	94	93.7	1.41814	0.063
0.1	110	100	104	105	105	100	102	102	100	105	103	102.6	2.1187	0.0672727
0.1	120	112	112	114	112	115	112	109	111	113	112	112.2	1.61933	0.065
0.1	130	124	120	121	120	124	119	124	117	121	125	121.5	2.63523	0.0653846
0.1	140	134	136	130	130	131	132	127	131	129	130	131	2.53859	0.0642857
0.1	150	137	139	140	140	141	141	141	138	139	141	139.7	1.41814	0.0686667
0.1	160	153	143	150	146	150	143	147	149	149	143	147.3	3.49762	0.079375
0.1	170	162	155	152	158	158	157	160	154	152	159	156.7	3.36815	0.0782353
0.1	180	168	169	169	166	162	162	165	167	164	168	166	2.66667	0.0777778
0.1	190	174	173	174	176	173	173	173	175	177	176	174.4	1.50555	0.0821053
0.1	200	181	187	191	185	188	185	180	182	185	186	185	3.33333	0.075
0.2	5	NA	NA	NA	NA	NA	6	NA	NA	NA	NA	6	0	0.2
0.2	10	10	10	11	11	11	10	11	10	11	11	10.6	0.516398	0.06
0.2	20	20	20	21	21	19	21	21	20	20	20	20.3	0.674949	0.015
0.2	30	30	30	30	29	30	29	30	29	29	29	29.5	0.527046	0.0166667
0.2	40	37	39	39	39	39	39	39	40	39	39	38.9	0.737865	0.0275
0.2	50	50	49	48	49	48	48	48	49	50	50	48.9	0.875595	0.022
0.2	60	57	61	57	58	59	59	57	57	58	58	58.1	1.28668	0.0316667
0.2	70	67	68	66	68	68	67	67	67	69	67	67.4	0.843274	0.0371429
0.2	80	77	78	77	78	78	77	78	79	76	78	77.6	0.843274	0.03
0.2	90	84	88	87	85	87	84	83	88	87	86	85.9	1.79196	0.0455556
0.2	100	94	94	97	96	95	96	93	95	95	97	95.2	1.31656	0.048
0.2	110	103	107	105	105	107	108	107	102	105	103	105.2	2.04396	0.0436364
0.2	120	114	113	116	116	116	116	115	115	115	113	114.9	1.19722	0.0425
0.2	130	120	121	124	122	125	127	123	122	124	125	123.3	2.11082	0.0515385
0.2	140	134	135	131	138	136	130	130	132	132	132	133	2.66667	0.05
0.2	150	144	145	149	141	144	142	147	144	142	145	144.3	2.40601	0.038
0.2	160	149	149	155	151	151	154	153	152	148	150	151.2	2.29976	0.055
0.2	170	168	157	162	162	163	163	163	161	161	161	162.1	2.72641	0.0464706
0.2	180	170	171	172	172	173	174	168	172	170	173	171.5	1.77951	0.0472222
0.2	190	178	181	181	183	180	179	181	180	186	184	181.3	2.40601	0.0457895
0.2	200	186	194	185	191	187	188	194	187	193	194	189.9	3.66515	0.0505
0.3	5	6	6	6	6	6	6	6	6	NA	6	6	0	0.2
0.3	10	10	10	11	11	11	11	10	10	11	11	10.6	0.516398	0.06
0.3	20	20	20	21	20	20	21	21	20	21	20	20.4	0.516398	0.02
0.3	30	31	29	31	31	30	30	30	30	30	29	30.1	0.737865	0.00333333
0.3	40	40	40	40	40	41	39	39	39	40	39	39.7	0.674949	0.0075
0.3	50	48	48	49	49	49	49	49	49	48	50	48.8	0.632456	0.024
0.3	60	60	60	60	57	59	60	58	59	58	59	59	1.05409	0.0166667
0.3	70	67	68	68	67	68	70	71	69	68	70	68.6	1.3499	0.02
0.3	80	77	79	79	79	77	77	79	77	77	75	77.6	1.3499	0.03
0.3	90	89	88	88	89	88	89	88	88	85	86	87.8	1.31656	0.0244444
0.3	100	98	97	98	95	97	100	99	97	98	99	97.8	1.39841	0.022
0.3	110	106	106	108	108	106	107	107	106	108	109	107.1	1.1005	0.0263636
0.3	120	119	117	117	118	116	117	118	115	116	116	116.9	1.19722	0.0258333
0.3	130	128	128	128	125	126	126	126	130	124	130	127.1	2.02485	0.0223077
0.3	140	135	137	136	135	140	138	136	135	137	134	136.3	1.76698	0.0264286
0.3	150	141	145	146	146	145	148	145	147	146	150	145.9	2.33095	0.0273333
0.3	160	154	156	154	154	155	156	156	154	152	154	154.5	1.2693	0.034375
0.3	170	159	162	164	166	165	165	165	169	165	163	164.3	2.62679	0.0335294
0.3	180	174	175	175	178	171	173	175	172	175	173	174.1	1.96921	0.0327778
0.3	190	188	182	182	186	187	180	183	183	187	183	184.1	2.68535	0.0310526
0.3	200	188	197	189	192	194	198	192	191	196	192	192.9	3.31495	0.0355
0.4	5	6	6	6	6	6	6	6	6	6	6	6	0	0.2
0.4	10	10	11	11	10	10	11	11	11	11	11	10.7	0.483046	0.07
0.4	20	20	20	20	21	20	21	21	20	20	21	20.4	0.516398	0.02
0.4	30	30	31	31	30	31	31	29	30	30	31	30.4	0.699206	0.0133333
0.4	40	41	42	40	40	39	41	41	39	41	39	40.3	1.05935	0.0075
0.4	50	51	49	51	51	49	49	48	50	49	49	49.6	1.07497	0.008
0.4	60	60	60	60	61	60	60	60	58	59	60	59.8	0.788811	0.00333333
0.4	70	68	69	71	69	69	70	69	69	70	71	69.5	0.971825	0.00714286
0.4	80	79	79	78	79	77	81	81	78	78	80	79	1.33333	0.0125
0.4	90	88	86	89	89	86	90	88	87	90	89	88.2	1.47573	0.02
0.4	100	100	94	97	98	100	101	98	97	98	98	98.1	1.96921	0.019
0.4	110	110	106	110	105	106	109	108	105	110	107	107.6	2.06559	0.0218182
0.4	120	119	118	118	121	117	122	118	117	114	120	118.4	2.27058	0.0133333
0.4	130	133	122	130	129	127	128	131	127	123	128	127.8	3.35989	0.0169231
0.4	140	132	133	140	137	142	134	134	140	135	140	136.7	3.56059	0.0235714
0.4	150	144	146	149	146	148	144	147	147	145	146	146.2	1.61933	0.0253333
0.4	160	162	161	157	155	159	154	157	155	155	156	157.1	2.72641	0.018125
0.4	170	166	159	170	164	164	166	167	172	165	164	165.7	3.56059	0.0252941
0.4	180	178	175	179	176	174	171	173	175	176	177	175.4	2.36643	0.0255556
0.4	190	176	188	187	187	186	188	186	181	191	189	185.9	4.33205	0.0215789
0.4	200	198	192	198	191	199	195	191	196	200	197	195.7	3.335	0.0215
0.5	5	6	6	6	6	6	6	6	6	6	6	6	0	0.2
0.5	10	11	11	11	11	11	11	11	11	11	11	11	0	0.1
0.5	20	21	21	21	21	21	20	21	21	20	20	20.7	0.483046	0.035
0.5	30	31	30	30	30	30	30	30	30	30	30	30.1	0.316228	0.00333333
0.5	40	40	40	40	40	41	41	40	42	41	41	40.6	0.699206	0.015
0.5	50	50	50	49	50	50	49	50	50	50	51	49.9	0.567646	0.002
0.5	60	61	59	60	59	61	59	60	59	61	61	60	0.942809	0
0.5	70	70	69	69	71	69	69	70	71	70	69	69.7	0.823273	0.00428571
0.5	80	81	82	81	81	80	82	77	81	79	80	80.4	1.50555	0.005
0.5	90	90	89	89	89	88	86	91	89	88	88	88.7	1.33749	0.0144444
0.5	100	99	98	99	100	99	99	99	101	99	98	99.1	0.875595	0.009
0.5	110	110	111	108	104	108	106	110	108	109	107	108.1	2.079	0.0172727
0.5	120	115	114	119	119	120	124	117	116	116	118	117.8	2.89828	0.0183333
0.5	130	126	127	131	128	128	132	130	128	127	128	128.5	1.90029	0.0115385
0.5	140	135	135	131	136	135	142	138	138	140	139	136.9	3.14289	0.0221429
0.5	150	145	143	145	146	149	152	145	146	150	148	146.9	2.76687	0.0206667
0.5	160	154	159	157	158	157	155	162	155	156	161	157.4	2.63312	0.01625
0.5	170	166	166	166	171	170	162	165	166	167	165	166.4	2.54733	0.0211765
0.5	180	178	173	179	178	175	174	171	176	180	180	176.4	3.09839	0.02
0.5	190	185	185	186	183	186	186	177	186	188	193	185.5	3.97911	0.0236842
0.5	200	195	194	197	192	193	203	195	197	193	199	195.8	3.32666	0.021

## Sheet: 10%
m1	m2	mL1	mL2	vL1	vL2	sim_model	sim_gen	model_infer	gen_infer
0.100409	0.899591	0.248435	1.33026	0.0686801	1.26784	CGFR	5	HI	6
0.0891166	0.910883	0.14183	0.997318	0.0210656	0.977021	CGFR	10	HI	10
0.0941509	0.905849	0.0764936	0.602393	0.00572289	0.503293	CGFR	20	CGFR	19
0.0933669	0.906633	0.0526382	0.445976	0.00282128	0.326333	CGFR	30	CGFR	28
0.103824	0.896176	0.0422262	0.326923	0.00172838	0.205771	CGFR	40	CGFR	36
0.105814	0.894186	0.0326	0.254391	0.00102913	0.128142	CGFR	50	CGFR	47
0.0883597	0.91164	0.0263662	0.251169	0.000693816	0.1182	CGFR	60	CGFR	56
0.0967255	0.903275	0.0228891	0.200357	0.000520225	0.0860034	CGFR	70	CGFR	66
0.0982257	0.901774	0.0203296	0.177733	0.00039531	0.0657419	CGFR	80	CGFR	74
0.0991364	0.900864	0.0187966	0.162038	0.000353751	0.0563919	CGFR	90	CGFR	80
0.0979302	0.90207	0.0160388	0.141807	0.000261122	0.0441083	CGFR	100	CGFR	94
0.0995636	0.900436	0.0151456	0.131443	0.00023377	0.041241	CGFR	110	CGFR	100
0.0974435	0.902556	0.0134885	0.120214	0.000186097	0.0315833	CGFR	120	CGFR	112
0.0992357	0.900764	0.0122281	0.107479	0.000150714	0.0270067	CGFR	130	CGFR	124
0.0935432	0.906457	0.0110724	0.103986	0.000121089	0.0236644	CGFR	140	CGFR	134
0.1084	0.8916	0.0113681	0.0910106	0.000133272	0.0201266	CGFR	150	CGFR	137
0.104064	0.895936	0.0100589	0.0841914	9.86755e-05	0.0192164	CGFR	160	CGFR	153
0.109976	0.890024	0.00964734	0.0762197	9.54173e-05	0.0152704	CGFR	170	CGFR	162
0.107495	0.892505	0.0092257	0.0749113	8.94007e-05	0.0138383	CGFR	180	CGFR	168
0.098547	0.901453	0.00878903	0.078339	7.80351e-05	0.0152331	CGFR	190	CGFR	174
0.111131	0.888869	0.00872327	0.0681975	7.84862e-05	0.0121171	CGFR	200	CGFR	181
m1	m2	mL1	mL2	vL1	vL2	model	gen
0.107207	0.892793	0.266077	1.35357	0.0741196	1.31532	CGFR	5	HI	6
0.0969893	0.903011	0.146307	0.981089	0.021326	0.920799	CGFR	10	HI	9
0.0973992	0.902601	0.0760189	0.581385	0.00568222	0.478679	CGFR	20	CGFR	20
0.102769	0.897231	0.0533867	0.410319	0.00292634	0.276315	CGFR	30	CGFR	28
0.0940741	0.905926	0.0392862	0.339139	0.00165496	0.208235	CGFR	40	CGFR	38
0.100972	0.899028	0.0317648	0.260871	0.00106233	0.130777	CGFR	50	CGFR	48
0.10466	0.89534	0.0279903	0.224607	0.000859302	0.100142	CGFR	60	CGFR	55
0.0983026	0.901697	0.0230577	0.199785	0.000527938	0.0776247	CGFR	70	CGFR	65
0.093037	0.906963	0.0196852	0.181423	0.00038927	0.0726228	CGFR	80	CGFR	76
0.100469	0.899531	0.0178149	0.152592	0.00032131	0.0509723	CGFR	90	CGFR	85
0.112713	0.887287	0.0171416	0.13022	0.000307609	0.0403198	CGFR	100	CGFR	92
0.101757	0.898243	0.0145489	0.123555	0.000212514	0.0321981	CGFR	110	CGFR	104
0.106881	0.893119	0.0137889	0.111182	0.000186059	0.0271527	CGFR	120	CGFR	112
0.103909	0.896091	0.0128481	0.107311	0.000167917	0.026657	CGFR	130	CGFR	120
0.0971597	0.90284	0.0110451	0.0995597	0.000122447	0.022304	CGFR	140	CGFR	136
0.0975954	0.902405	0.0108449	0.0976628	0.000112299	0.0222447	CGFR	150	CGFR	139
0.101	0.899	0.0105736	0.0916412	0.000110009	0.0186743	CGFR	160	CGFR	143
0.0997507	0.900249	0.0097695	0.0858129	9.7524e-05	0.0185163	CGFR	170	CGFR	155
0.102599	0.897401	0.00910542	0.0778628	8.37645e-05	0.0163699	CGFR	180	CGFR	169
0.109833	0.890167	0.00893765	0.0708403	8.25171e-05	0.0116022	CGFR	190	CGFR	173
0.0997569	0.900243	0.00815313	0.0720411	6.35938e-05	0.0133671	CGFR	200	CGFR	187
m1	m2	mL1	mL2	vL1	vL2	model	gen
0.10136	0.89864	0.270294	1.39957	0.0785617	1.28628	CGFR	5	HI	6
0.105724	0.894276	0.149609	0.921143	0.023234	0.888223	CGFR	10	HI	9
0.101479	0.898521	0.0809942	0.586789	0.00659087	0.466048	CGFR	20	HI	15
0.103186	0.896814	0.0531431	0.406949	0.00280411	0.283949	CGFR	30	CGFR	29
0.100465	0.899535	0.0404015	0.327054	0.00169392	0.19812	CGFR	40	CGFR	38
0.108194	0.891806	0.0329023	0.250801	0.00108757	0.125028	CGFR	50	CGFR	47
0.105095	0.894905	0.0280161	0.22236	0.000847736	0.105665	CGFR	60	CGFR	55
0.107586	0.892414	0.0237518	0.186567	0.000589919	0.0760437	CGFR	70	CGFR	66
0.101001	0.898999	0.0203289	0.171742	0.000417985	0.0669506	CGFR	80	CGFR	75
0.0929119	0.907088	0.0173262	0.16138	0.000302524	0.0553135	CGFR	90	CGFR	86
0.0960875	0.903912	0.0161991	0.145431	0.000267899	0.0485402	CGFR	100	CGFR	93
0.103111	0.896889	0.014592	0.122289	0.000205461	0.0339983	CGFR	110	CGFR	105
0.0994508	0.900549	0.0133089	0.116526	0.000170887	0.0287569	CGFR	120	CGFR	114
0.106337	0.893663	0.0127649	0.103698	0.000157788	0.025933	CGFR	130	CGFR	121
0.104712	0.895288	0.0118113	0.0981541	0.000130676	0.0230105	CGFR	140	CGFR	130
0.0918076	0.908192	0.0106691	0.101968	0.000110501	0.0259992	CGFR	150	CGFR	140
0.114957	0.885043	0.0105432	0.0792428	0.00011279	0.0160604	CGFR	160	CGFR	150
0.100639	0.899361	0.00993921	0.0864874	9.97067e-05	0.0156162	CGFR	170	CGFR	152
0.100479	0.899521	0.00894607	0.078327	8.16324e-05	0.0147293	CGFR	180	CGFR	169
0.106471	0.893529	0.00882995	0.0723286	7.96896e-05	0.0111942	CGFR	190	CGFR	174
0.100949	0.899051	0.00805633	0.0703597	6.3123e-05	0.0137178	CGFR	200	CGFR	191
m1	m2	mL1	mL2	vL1	vL2	model	gen
0.100485	0.899515	0.257653	1.36722	0.0611096	1.29106	CGFR	5	HI	6
0.104114	0.895886	0.145107	0.91223	0.0224029	0.893862	CGFR	10	HI	9
0.0987549	0.901245	0.0779131	0.588889	0.00643735	0.49359	CGFR	20	CGFR	19
0.106783	0.893217	0.0536484	0.395594	0.00295878	0.280555	CGFR	30	CGFR	29
0.0898694	0.910131	0.0390807	0.355867	0.00152549	0.225573	CGFR	40	CGFR	38
0.100333	0.899667	0.0315969	0.261309	0.000988476	0.13071	CGFR	50	CGFR	48
0.0931729	0.906827	0.0270426	0.243825	0.000712593	0.11228	CGFR	60	CGFR	55
0.101915	0.898085	0.0229645	0.191421	0.000567172	0.0771437	CGFR	70	CGFR	67
0.100723	0.899277	0.0200811	0.170398	0.000379742	0.059451	CGFR	80	CGFR	75
0.097003	0.902997	0.017503	0.155121	0.000333007	0.050255	CGFR	90	CGFR	86
0.101739	0.898261	0.0161384	0.136895	0.000269379	0.042105	CGFR	100	CGFR	94
0.0960458	0.903954	0.0143566	0.130104	0.000201021	0.0388426	CGFR	110	CGFR	105
0.107406	0.892594	0.0139586	0.112235	0.000186743	0.0332903	CGFR	120	CGFR	112
0.110669	0.889331	0.0128885	0.100712	0.000159366	0.0234014	CGFR	130	CGFR	120
0.100845	0.899155	0.0116646	0.100826	0.000138521	0.0235284	CGFR	140	CGFR	130
0.109753	0.890247	0.0111983	0.0884059	0.000130194	0.0206869	CGFR	150	CGFR	140
0.0970741	0.902926	0.0102579	0.0926751	9.87842e-05	0.0185481	CGFR	160	CGFR	146
0.106745	0.893255	0.00976471	0.0800199	9.32804e-05	0.015096	CGFR	170	CGFR	158
0.103502	0.896498	0.0092258	0.0783567	8.45566e-05	0.0160273	CGFR	180	CGFR	166
0.100695	0.899305	0.00871725	0.0759441	7.63609e-05	0.0160669	CGFR	190	CGFR	176
0.0982257	0.901774	0.00816902	0.0732778	6.60992e-05	0.0141016	CGFR	200	CGFR	185
m1	m2	mL1	mL2	vL1	vL2	model	gen
0.106335	0.893665	0.263367	1.36091	0.0815761	1.29235	CGFR	5	HI	6
0.106135	0.893865	0.148441	0.923891	0.0222742	0.888331	CGFR	10	HI	9
0.101074	0.898926	0.0806706	0.590913	0.0066402	0.49115	CGFR	20	CGFR	19
0.0947347	0.905265	0.0492555	0.411874	0.00261087	0.276646	CGFR	30	CGFR	30
0.100006	0.899994	0.0402708	0.326331	0.00158492	0.186542	CGFR	40	CGFR	37
0.106086	0.893914	0.0327383	0.255526	0.00110736	0.126912	CGFR	50	CGFR	47
0.100606	0.899394	0.0259936	0.217639	0.000684846	0.0914139	CGFR	60	CGFR	58
0.106704	0.893296	0.0239964	0.19057	0.000555642	0.0764493	CGFR	70	CGFR	64
0.0945855	0.905414	0.0199548	0.180947	0.000406976	0.0730828	CGFR	80	CGFR	75
0.0952059	0.904794	0.0179155	0.162113	0.000315135	0.0543449	CGFR	90	CGFR	83
0.0996775	0.900323	0.0163842	0.142044	0.000261199	0.0417206	CGFR	100	CGFR	92
0.100695	0.899305	0.0150779	0.129396	0.000220209	0.0356479	CGFR	110	CGFR	100
0.098518	0.901482	0.0131372	0.115928	0.000167059	0.0308668	CGFR	120	CGFR	115
0.103243	0.896757	0.012258	0.103318	0.000149404	0.0255887	CGFR	130	CGFR	124
0.102894	0.897106	0.0116947	0.0988275	0.000137199	0.0240956	CGFR	140	CGFR	131
0.0966728	0.903327	0.0107181	0.0973282	0.000113635	0.0225388	CGFR	150	CGFR	141
0.0867047	0.913295	0.00980592	0.100169	9.59327e-05	0.0234323	CGFR	160	CGFR	150
0.099719	0.900281	0.00970462	0.0854832	9.63114e-05	0.019909	CGFR	170	CGFR	158
0.104888	0.895112	0.00947355	0.0790939	9.44225e-05	0.0145931	CGFR	180	CGFR	162
0.0997583	0.900242	0.00871664	0.0768972	7.66871e-05	0.0133147	CGFR	190	CGFR	173
0.097072	0.902928	0.00793477	0.0720997	6.31479e-05	0.0119515	CGFR	200	CGFR	188
m1	m2	mL1	mL2	vL1	vL2	model	gen
0.112347	0.887653	0.269095	1.30938	0.0784409	1.27913	CGFR	5	HI	6
0.114679	0.885321	0.159092	0.904157	0.0272525	0.843489	CGFR	10	HI	8
0.0939273	0.906073	0.0767798	0.610664	0.00618518	0.524029	CGFR	20	CGFR	19
0.096727	0.903273	0.0513481	0.42029	0.00270238	0.309573	CGFR	30	CGFR	30
0.0964634	0.903537	0.0393327	0.332132	0.00167041	0.207957	CGFR	40	CGFR	39
0.095473	0.904527	0.0310987	0.269405	0.000991816	0.143365	CGFR	50	CGFR	49
0.103313	0.896687	0.0276392	0.223288	0.000736545	0.0985732	CGFR	60	CGFR	55
0.098194	0.901806	0.0237112	0.204375	0.000554568	0.0860203	CGFR	70	CGFR	63
0.0932656	0.906734	0.0193547	0.178228	0.000390022	0.069624	CGFR	80	CGFR	77
0.114301	0.885699	0.0196141	0.145525	0.00039359	0.0467791	CGFR	90	CGFR	80
0.110263	0.889737	0.0167988	0.130532	0.00029807	0.0383084	CGFR	100	CGFR	93
0.0982337	0.901766	0.0147406	0.129961	0.00021608	0.0361751	CGFR	110	CGFR	102
0.0946312	0.905369	0.0131691	0.121262	0.00017397	0.0308616	CGFR	120	CGFR	112
0.102019	0.897981	0.0128285	0.109105	0.000169628	0.0262917	CGFR	130	CGFR	119
0.105303	0.894697	0.0116545	0.0961307	0.000131895	0.0207346	CGFR	140	CGFR	132
0.0924435	0.907556	0.0105816	0.100858	0.000109835	0.0246534	CGFR	150	CGFR	141
0.103934	0.896066	0.0107601	0.0902042	0.000118791	0.0197444	CGFR	160	CGFR	143
0.0986773	0.901323	0.00967583	0.0861445	9.26033e-05	0.0192852	CGFR	170	CGFR	157
0.102553	0.897447	0.00947339	0.0809939	8.88174e-05	0.0165486	CGFR	180	CGFR	162
0.108649	0.891351	0.0089494	0.0720647	7.98478e-05	0.0123495	CGFR	190	CGFR	173
0.0981034	0.901897	0.00818381	0.0735842	7.00851e-05	0.0127865	CGFR	200	CGFR	185
m1	m2	mL1	mL2	vL1	vL2	model	gen
0.0981714	0.901829	0.245684	1.35698	0.0665714	1.28801	CGFR	5	HI	6
0.102647	0.897353	0.144744	0.908712	0.023251	0.872625	CGFR	10	HI	9
0.100365	0.899635	0.0767858	0.571953	0.00574089	0.477555	CGFR	20	CGFR	20
0.101146	0.898854	0.0511486	0.399787	0.0026987	0.264159	CGFR	30	CGFR	30
0.10231	0.89769	0.0401281	0.317719	0.001604	0.188238	CGFR	40	CGFR	38
0.0971448	0.902855	0.0316605	0.270215	0.0010132	0.128642	CGFR	50	CGFR	47
0.095701	0.904299	0.026124	0.229493	0.000655476	0.105087	CGFR	60	CGFR	57
0.0982941	0.901706	0.0227928	0.196754	0.000498643	0.0785758	CGFR	70	CGFR	67
0.0943743	0.905626	0.0198596	0.180628	0.000397583	0.0686619	CGFR	80	CGFR	75
0.0984767	0.901523	0.0186068	0.161781	0.000350506	0.0536376	CGFR	90	CGFR	81
0.101187	0.898813	0.0158683	0.135576	0.00025001	0.0394368	CGFR	100	CGFR	96
0.102656	0.897344	0.0150357	0.1269	0.000227286	0.0349967	CGFR	110	CGFR	102
0.106802	0.893198	0.0141968	0.114961	0.00020544	0.0302861	CGFR	120	CGFR	109
0.101611	0.898389	0.0123508	0.105548	0.000153956	0.0279386	CGFR	130	CGFR	124
0.106791	0.893209	0.0120935	0.0980202	0.000144945	0.0220781	CGFR	140	CGFR	127
0.103791	0.896209	0.0108938	0.0914305	0.000119572	0.020327	CGFR	150	CGFR	141
0.101417	0.898583	0.0103483	0.0891635	0.000101762	0.0198866	CGFR	160	CGFR	147
0.106684	0.893316	0.00960003	0.0785189	9.15775e-05	0.0156639	CGFR	170	CGFR	160
0.102234	0.897766	0.00919437	0.0788263	8.49765e-05	0.0146558	CGFR	180	CGFR	165
0.104785	0.895215	0.00882249	0.0738347	7.71966e-05	0.0125719	CGFR	190	CGFR	173
0.103728	0.896272	0.00849443	0.0717137	7.57647e-05	0.0123854	CGFR	200	CGFR	180
m1	m2	mL1	mL2	vL1	vL2	model	gen
0.106838	0.893162	0.262717	1.33308	0.0828961	1.31408	CGFR	5	HI	6
0.10854	0.89146	0.14877	0.90427	0.0206242	0.850536	CGFR	10	HI	9
0.10106	0.89894	0.0763915	0.567006	0.00582618	0.464461	CGFR	20	CGFR	20
0.0981892	0.901811	0.0529917	0.423303	0.00284161	0.290598	CGFR	30	CGFR	28
0.0959142	0.904086	0.0387728	0.33026	0.00160365	0.196028	CGFR	40	CGFR	38
0.0981486	0.901851	0.0326935	0.276606	0.00105392	0.148913	CGFR	50	CGFR	46
0.10551	0.89449	0.0268303	0.212953	0.000722206	0.0963733	CGFR	60	CGFR	57
0.103012	0.896988	0.0236221	0.194539	0.000548422	0.0787422	CGFR	70	CGFR	65
0.0909088	0.909091	0.0200295	0.189591	0.000404653	0.0764552	CGFR	80	CGFR	74
0.0965519	0.903448	0.0178167	0.158767	0.000309276	0.0553086	CGFR	90	CGFR	85
0.097662	0.902338	0.0162668	0.143933	0.000259074	0.0491836	CGFR	100	CGFR	93
0.0988402	0.90116	0.0151789	0.132988	0.000236351	0.0408254	CGFR	110	CGFR	100
0.0908429	0.909157	0.0131585	0.126697	0.000186907	0.0327469	CGFR	120	CGFR	111
0.105281	0.894719	0.0132235	0.108467	0.000185214	0.0285409	CGFR	130	CGFR	117
0.100819	0.899181	0.0116335	0.100702	0.000134806	0.0272682	CGFR	140	CGFR	131
0.105067	0.894933	0.0111349	0.0924915	0.000125243	0.0213333	CGFR	150	CGFR	138
0.0997978	0.900202	0.0102178	0.0898032	0.000104761	0.019446	CGFR	160	CGFR	149
0.101215	0.898785	0.00990689	0.0857074	9.99671e-05	0.0178557	CGFR	170	CGFR	154
0.0999462	0.900054	0.00915258	0.0803769	8.52111e-05	0.0167682	CGFR	180	CGFR	167
0.0950603	0.90494	0.00856495	0.0794998	7.33075e-05	0.0155102	CGFR	190	CGFR	175
0.108577	0.891423	0.00851637	0.0685117	7.24776e-05	0.011868	CGFR	200	CGFR	182
m1	m2	mL1	mL2	vL1	vL2	model	gen
0.0974675	0.902532	0.261074	1.40109	0.0749368	1.3467	CGFR	5	HI	6
0.101669	0.898331	0.137391	0.896836	0.0184427	0.868469	CGFR	10	HI	10
0.0845075	0.915492	0.0737252	0.644713	0.00542852	0.558547	CGFR	20	CGFR	20
0.0969593	0.903041	0.0511883	0.415271	0.00250977	0.296718	CGFR	30	CGFR	30
0.110382	0.889618	0.0417322	0.309253	0.0016784	0.17894	CGFR	40	CGFR	37
0.101068	0.898932	0.032881	0.269478	0.00106596	0.140593	CGFR	50	CGFR	46
0.107404	0.892596	0.0271939	0.21246	0.000759421	0.0902054	CGFR	60	CGFR	56
0.111229	0.888771	0.0240149	0.182156	0.00055578	0.0734597	CGFR	70	CGFR	65
0.0978984	0.902102	0.0208535	0.181327	0.000447876	0.0701924	CGFR	80	CGFR	72
0.0923021	0.907698	0.0179025	0.16733	0.000334428	0.0579727	CGFR	90	CGFR	84
0.0980213	0.901979	0.0157327	0.138491	0.000231049	0.04138	CGFR	100	CGFR	96
0.0981772	0.901823	0.0144573	0.127699	0.000218535	0.0400437	CGFR	110	CGFR	105
0.098335	0.901665	0.0134093	0.118653	0.000178214	0.0340079	CGFR	120	CGFR	113
0.102953	0.897047	0.0126414	0.106855	0.00015952	0.0289857	CGFR	130	CGFR	121
0.0994406	0.900559	0.0118924	0.104211	0.000147397	0.0267402	CGFR	140	CGFR	129
0.0947286	0.905271	0.0107917	0.0999058	0.000118944	0.0250798	CGFR	150	CGFR	139
0.111107	0.888893	0.0104822	0.0817185	0.000115905	0.0166684	CGFR	160	CGFR	149
0.0943876	0.905612	0.0099021	0.0921313	9.72067e-05	0.0209848	CGFR	170	CGFR	152
0.106289	0.893711	0.00936642	0.076997	8.49322e-05	0.0138778	CGFR	180	CGFR	164
0.100462	0.899538	0.00863291	0.0755994	7.30101e-05	0.014475	CGFR	190	CGFR	177
0.107323	0.892677	0.00839474	0.0685093	7.19728e-05	0.0133426	CGFR	200	CGFR	185
m1	m2	mL1	mL2	vL1	vL2	model	gen
0.114588	0.885412	0.293188	1.36567	0.0886473	1.28091	CGFR	5	HI	5
0.0933166	0.906683	0.135242	0.951066	0.0170598	0.963314	CGFR	10	HI	10
0.113607	0.886393	0.0811962	0.537208	0.00720722	0.429352	CGFR	20	CGFR	19
0.0936807	0.906319	0.0509711	0.43047	0.00276121	0.30382	CGFR	30	CGFR	29
0.103413	0.896587	0.039302	0.309702	0.00152572	0.185623	CGFR	40	CGFR	39
0.0907459	0.909254	0.0305713	0.281757	0.000938786	0.14595	CGFR	50	CGFR	48
0.0997982	0.900202	0.0261623	0.220009	0.000674436	0.102364	CGFR	60	CGFR	58
0.0982207	0.901779	0.0225428	0.194262	0.000512474	0.0774905	CGFR	70	CGFR	67
0.0977806	0.902219	0.020304	0.177544	0.000406002	0.0675849	CGFR	80	CGFR	74
0.105433	0.894567	0.0187715	0.152332	0.000358302	0.0491062	CGFR	90	CGFR	82
0.101289	0.898711	0.016433	0.140314	0.000268586	0.0468694	CGFR	100	CGFR	94
0.0958285	0.904171	0.0146154	0.132747	0.000224703	0.0407794	CGFR	110	CGFR	103
0.0890266	0.910973	0.0130825	0.128563	0.00018829	0.0363808	CGFR	120	CGFR	112
0.103324	0.896676	0.0122585	0.103378	0.000158203	0.024559	CGFR	130	CGFR	125
0.107657	0.892343	0.0118914	0.0959336	0.000141582	0.0205804	CGFR	140	CGFR	130
0.0916824	0.908318	0.010562	0.101512	0.000112881	0.0242485	CGFR	150	CGFR	141
0.104675	0.895325	0.0107231	0.0890686	0.000115983	0.0197702	CGFR	160	CGFR	143
0.0961571	0.903843	0.00939225	0.0861897	9.75074e-05	0.0165613	CGFR	170	CGFR	159
0.0931738	0.906826	0.00890869	0.084405	7.84384e-05	0.0170716	CGFR	180	CGFR	168
0.0975367	0.902463	0.00862362	0.0779498	7.54581e-05	0.0140368	CGFR	190	CGFR	176
0.0910923	0.908908	0.00797423	0.0775905	6.28179e-05	0.0144825	CGFR	200	CGFR	186

## Sheet: 20%
m1	m2	mL1	mL2	vL1	vL2	sim_model	sim_gen	model_infer	gen_infer
0.197261	0.802739	0.296633	0.925348	0.0869376	0.921394	CGFR	5	HI	5
0.203163	0.796837	0.177823	0.601576	0.0345721	0.504822	CGFR	10	CGFR	10
0.201377	0.798623	0.0951199	0.346474	0.010213	0.219534	CGFR	20	CGFR	20
0.189645	0.810355	0.0611346	0.245129	0.00376609	0.128201	CGFR	30	CGFR	30
0.20087	0.79913	0.0508477	0.192581	0.00267059	0.0761703	CGFR	40	CGFR	37
0.198465	0.801535	0.0374344	0.146021	0.00144739	0.0450477	CGFR	50	CGFR	50
0.191114	0.808886	0.0321741	0.131188	0.0010887	0.0378873	CGFR	60	CGFR	57
0.202857	0.797143	0.0280302	0.107053	0.000789943	0.0290955	CGFR	70	CGFR	67
0.195908	0.804092	0.0242937	0.09751	0.000595504	0.0260404	CGFR	80	CGFR	77
0.202014	0.797986	0.0224108	0.0865925	0.000512098	0.0214218	CGFR	90	CGFR	84
0.210493	0.789507	0.0202901	0.0748289	0.000402599	0.0158111	CGFR	100	CGFR	94
0.212058	0.787942	0.0187551	0.0684522	0.000348019	0.0132601	CGFR	110	CGFR	103
0.177939	0.822061	0.0156935	0.0710307	0.000248066	0.0132589	CGFR	120	CGFR	114
0.211614	0.788386	0.0162032	0.0594859	0.000266722	0.0096165	CGFR	130	CGFR	120
0.201442	0.798558	0.014169	0.0554009	0.000200616	0.008375	CGFR	140	CGFR	134
0.185242	0.814758	0.0127771	0.0555407	0.000159271	0.00912759	CGFR	150	CGFR	144
0.201802	0.798198	0.0128237	0.0501788	0.000162902	0.00772746	CGFR	160	CGFR	149
0.195875	0.804125	0.0111298	0.0450911	0.000124113	0.00551369	CGFR	170	CGFR	168
0.2026	0.7974	0.0111726	0.043546	0.000122886	0.00557273	CGFR	180	CGFR	170
0.198005	0.801995	0.0105809	0.042386	0.00011025	0.00559635	CGFR	190	CGFR	178
0.186143	0.813857	0.00986361	0.0426923	9.95532e-05	0.00532112	CGFR	200	CGFR	186
m1	m2	mL1	mL2	vL1	vL2	model	gen
0.198691	0.801309	0.328642	0.982698	0.120249	0.956409	CGFR	5	HI	4
0.184441	0.815559	0.170253	0.633854	0.0351953	0.56274	CGFR	10	CGFR	10
0.19013	0.80987	0.0903947	0.350277	0.00867009	0.235643	CGFR	20	CGFR	20
0.197468	0.802532	0.0632827	0.241363	0.00405059	0.128477	CGFR	30	CGFR	30
0.209474	0.790526	0.0487858	0.175721	0.00251821	0.0650167	CGFR	40	CGFR	39
0.2055	0.7945	0.0387766	0.144828	0.00158455	0.0476305	CGFR	50	CGFR	49
0.188342	0.811658	0.030185	0.12614	0.000951359	0.0381471	CGFR	60	CGFR	61
0.196715	0.803285	0.0274343	0.109093	0.000762205	0.0314483	CGFR	70	CGFR	68
0.210504	0.789496	0.024457	0.0897367	0.000601884	0.0201339	CGFR	80	CGFR	78
0.206893	0.793107	0.0219322	0.0824043	0.000487333	0.0177855	CGFR	90	CGFR	88
0.200004	0.799996	0.0201422	0.0789015	0.000405428	0.0148885	CGFR	100	CGFR	94
0.203794	0.796206	0.0179035	0.0688263	0.000327838	0.0139837	CGFR	110	CGFR	107
0.206329	0.793671	0.0169597	0.0640466	0.000286241	0.0117667	CGFR	120	CGFR	113
0.21025	0.78975	0.0158634	0.0588396	0.000252426	0.00956596	CGFR	130	CGFR	121
0.196465	0.803535	0.0139783	0.056344	0.00019199	0.00884333	CGFR	140	CGFR	135
0.187811	0.812189	0.0127218	0.0543467	0.000163289	0.00871832	CGFR	150	CGFR	145
0.197544	0.802456	0.0127746	0.0512479	0.000165872	0.00739423	CGFR	160	CGFR	149
0.204794	0.795206	0.0122162	0.0468756	0.000150065	0.00733013	CGFR	170	CGFR	157
0.195812	0.804188	0.0110159	0.0447361	0.000115651	0.0061551	CGFR	180	CGFR	171
0.199687	0.800313	0.0104603	0.0415639	0.000105203	0.00501787	CGFR	190	CGFR	181
0.208387	0.791613	0.00991454	0.0374315	0.000100663	0.00443562	CGFR	200	CGFR	194
m1	m2	mL1	mL2	vL1	vL2	model	gen
0.211643	0.788357	0.32498	0.928389	0.140646	0.944585	CGFR	5	CGFD	8
0.210179	0.789821	0.175028	0.56618	0.032758	0.454319	CGFR	10	CGFR	11
0.211734	0.788266	0.0930869	0.318813	0.00868716	0.196103	CGFR	20	CGFR	21
0.191858	0.808142	0.0618064	0.244552	0.0039285	0.125359	CGFR	30	CGFR	30
0.200696	0.799304	0.0480324	0.182646	0.00224787	0.0716824	CGFR	40	CGFR	39
0.19658	0.80342	0.0392115	0.154096	0.00154896	0.0560865	CGFR	50	CGFR	48
0.216327	0.783673	0.0339825	0.119698	0.00112702	0.0334808	CGFR	60	CGFR	57
0.197491	0.802509	0.0286721	0.112712	0.000796191	0.0313782	CGFR	70	CGFR	66
0.196949	0.803051	0.0243561	0.0969088	0.000600443	0.0226143	CGFR	80	CGFR	77
0.186682	0.813318	0.0207964	0.089204	0.000441512	0.0194101	CGFR	90	CGFR	87
0.203787	0.796213	0.0195222	0.0749994	0.000382148	0.0133971	CGFR	100	CGFR	97
0.20285	0.79715	0.0179203	0.069122	0.00032157	0.0125392	CGFR	110	CGFR	105
0.204	0.796	0.0163691	0.0629021	0.000265936	0.0119181	CGFR	120	CGFR	116
0.206105	0.793895	0.0155968	0.0591081	0.000234819	0.0116555	CGFR	130	CGFR	124
0.196446	0.803554	0.0143317	0.0578148	0.000201415	0.0102561	CGFR	140	CGFR	131
0.206225	0.793775	0.0129814	0.0493117	0.000163541	0.00764673	CGFR	150	CGFR	149
0.189896	0.810104	0.0119748	0.0504188	0.000142676	0.007062	CGFR	160	CGFR	155
0.196745	0.803255	0.0116369	0.0469179	0.000135063	0.00665831	CGFR	170	CGFR	162
0.195348	0.804652	0.0108786	0.044304	0.000116027	0.00619438	CGFR	180	CGFR	172
0.200621	0.799379	0.0104572	0.041214	0.00010733	0.00482932	CGFR	190	CGFR	181
0.218696	0.781304	0.0106503	0.0376615	0.000115575	0.0046701	CGFR	200	CGFR	185
m1	m2	mL1	mL2	vL1	vL2	model	gen
0.20743	0.79257	0.321805	0.938878	0.120729	0.934307	CGFR	5	HI	5
0.206286	0.793714	0.173898	0.569992	0.0306624	0.460707	CGFR	10	CGFR	11
0.198057	0.801943	0.0905749	0.335482	0.00865617	0.215141	CGFR	20	CGFR	21
0.197912	0.802088	0.0636289	0.242109	0.00413435	0.124756	CGFR	30	CGFR	29
0.210017	0.789983	0.0485777	0.175406	0.00254656	0.0659791	CGFR	40	CGFR	39
0.183619	0.816381	0.0372546	0.159126	0.00140319	0.0553003	CGFR	50	CGFR	49
0.204328	0.795672	0.0332872	0.125657	0.00111962	0.0416704	CGFR	60	CGFR	58
0.201828	0.798172	0.0277014	0.106642	0.000785759	0.0285108	CGFR	70	CGFR	68
0.206478	0.793522	0.024543	0.0920114	0.000613828	0.0211971	CGFR	80	CGFR	78
0.213957	0.786043	0.022694	0.0818014	0.000517669	0.0170838	CGFR	90	CGFR	85
0.202181	0.797819	0.0197186	0.0764103	0.000390081	0.0160572	CGFR	100	CGFR	96
0.214985	0.785015	0.0184089	0.0661204	0.000337084	0.0113335	CGFR	110	CGFR	105
0.21287	0.78713	0.0166489	0.0606262	0.000280864	0.00997001	CGFR	120	CGFR	116
0.200345	0.799655	0.0155547	0.0609842	0.000251465	0.0107787	CGFR	130	CGFR	122
0.198996	0.801004	0.0136967	0.0543345	0.000185367	0.00827778	CGFR	140	CGFR	138
0.213897	0.786103	0.0137337	0.0498691	0.000180671	0.00720381	CGFR	150	CGFR	141
0.18106	0.81894	0.0120921	0.0539087	0.000146676	0.00798199	CGFR	160	CGFR	151
0.201871	0.798129	0.0117072	0.0456726	0.0001428	0.00666624	CGFR	170	CGFR	162
0.200361	0.799639	0.0110187	0.0434852	0.000119352	0.00535499	CGFR	180	CGFR	172
0.206015	0.793985	0.0104388	0.0398046	0.000111169	0.00420432	CGFR	190	CGFR	183
0.185996	0.814004	0.00966173	0.0418861	9.58004e-05	0.00556359	CGFR	200	CGFR	191
m1	m2	mL1	mL2	vL1	vL2	model	gen
0.204755	0.795245	0.316021	0.939728	0.118091	0.953225	CGFR	5	HI	5
0.202125	0.797875	0.167622	0.565535	0.0297944	0.466385	CGFR	10	CGFR	11
0.201173	0.798827	0.0962742	0.347757	0.00921107	0.218792	CGFR	20	CGFR	19
0.193827	0.806173	0.0617692	0.242155	0.00390391	0.125154	CGFR	30	CGFR	30
0.206231	0.793769	0.0489375	0.179755	0.00234088	0.0763108	CGFR	40	CGFR	39
0.191877	0.808123	0.0384171	0.155958	0.00151537	0.0565125	CGFR	50	CGFR	48
0.196802	0.803198	0.0318364	0.125426	0.00103798	0.0407213	CGFR	60	CGFR	59
0.201807	0.798193	0.0280677	0.107846	0.000795936	0.0299723	CGFR	70	CGFR	68
0.192832	0.807168	0.0240052	0.0975283	0.000583746	0.0235841	CGFR	80	CGFR	78
0.192777	0.807223	0.021385	0.0875711	0.000465615	0.0203962	CGFR	90	CGFR	87
0.203941	0.796059	0.0200655	0.0766455	0.000421368	0.0161919	CGFR	100	CGFR	95
0.176625	0.823375	0.0167696	0.0764863	0.00028165	0.0141637	CGFR	110	CGFR	107
0.204609	0.795391	0.0165224	0.0631221	0.00028033	0.01128	CGFR	120	CGFR	116
0.210904	0.789096	0.0153832	0.0567678	0.000222179	0.00903565	CGFR	130	CGFR	125
0.196961	0.803039	0.0138502	0.0556876	0.000188249	0.00861908	CGFR	140	CGFR	136
0.219179	0.780821	0.0135655	0.0476655	0.000190958	0.00586107	CGFR	150	CGFR	144
0.194203	0.805797	0.0124987	0.0513315	0.000156665	0.00768995	CGFR	160	CGFR	151
0.18847	0.81153	0.0114548	0.0487821	0.000127137	0.00755998	CGFR	170	CGFR	163
0.190323	0.809677	0.010677	0.0449394	0.000113879	0.00500632	CGFR	180	CGFR	173
0.197732	0.802268	0.0103629	0.0416807	0.000105189	0.00464048	CGFR	190	CGFR	180
0.190868	0.809132	0.0099443	0.0417697	0.000100625	0.00535694	CGFR	200	CGFR	187
m1	m2	mL1	mL2	vL1	vL2	model	gen
0.213022	0.786978	0.322353	0.922691	0.106076	0.948275	CGFR	5	CGFR	6
0.188555	0.811445	0.170446	0.616287	0.0301309	0.494254	CGFR	10	CGFR	10
0.206331	0.793669	0.0895791	0.31615	0.00808997	0.190681	CGFR	20	CGFR	21
0.198798	0.801202	0.0640682	0.242329	0.004067	0.126012	CGFR	30	CGFR	29
0.2066	0.7934	0.0484835	0.177181	0.00240228	0.0688266	CGFR	40	CGFR	39
0.202121	0.797879	0.0389505	0.148477	0.00151195	0.0506759	CGFR	50	CGFR	48
0.202219	0.797781	0.0322369	0.122798	0.0011472	0.0385875	CGFR	60	CGFR	59
0.20043	0.79957	0.027962	0.108087	0.000792184	0.028218	CGFR	70	CGFR	67
0.19269	0.80731	0.0239417	0.097752	0.000603525	0.0237393	CGFR	80	CGFR	77
0.19444	0.80556	0.0221406	0.0901367	0.000493551	0.0202922	CGFR	90	CGFR	84
0.217577	0.782423	0.0202641	0.0716286	0.000409777	0.0138861	CGFR	100	CGFR	96
0.198682	0.801318	0.0174832	0.0694107	0.000299244	0.0132984	CGFR	110	CGFR	108
0.218587	0.781413	0.0168902	0.0596726	0.000279699	0.0108945	CGFR	120	CGFR	116
0.215182	0.784818	0.0154456	0.0555722	0.00024473	0.00960716	CGFR	130	CGFR	127
0.193415	0.806585	0.0143284	0.0588766	0.000209892	0.00971793	CGFR	140	CGFR	130
0.200148	0.799852	0.0134046	0.0528217	0.000187676	0.00795629	CGFR	150	CGFR	142
0.194311	0.805689	0.0121797	0.0499329	0.000155321	0.00749134	CGFR	160	CGFR	154
0.192647	0.807353	0.0114184	0.0471631	0.000132745	0.00642617	CGFR	170	CGFR	163
0.21545	0.78455	0.0112026	0.0403532	0.000129966	0.00421011	CGFR	180	CGFR	174
0.195464	0.804536	0.0104189	0.0425062	0.000108478	0.00547448	CGFR	190	CGFR	179
0.21691	0.78309	0.0103973	0.0372531	0.000111702	0.00408509	CGFR	200	CGFR	188
m1	m2	mL1	mL2	vL1	vL2	model	gen
0.207432	0.792568	0.323691	0.936104	0.108796	0.937102	CGFR	5	HI	5
0.19318	0.80682	0.17345	0.607965	0.0325395	0.543602	CGFR	10	CGFR	11
0.211013	0.788987	0.0895705	0.307597	0.00811757	0.180612	CGFR	20	CGFR	21
0.195972	0.804028	0.0616346	0.23674	0.00393184	0.121908	CGFR	30	CGFR	30
0.205534	0.794466	0.0486087	0.180049	0.00237665	0.072569	CGFR	40	CGFR	39
0.201532	0.798468	0.0395193	0.15056	0.00159907	0.057123	CGFR	50	CGFR	48
0.201009	0.798991	0.0331721	0.127499	0.00114816	0.0391911	CGFR	60	CGFR	57
0.201669	0.798331	0.0282153	0.108721	0.000820644	0.0307381	CGFR	70	CGFR	67
0.211927	0.788073	0.0248534	0.0905484	0.000618607	0.0227121	CGFR	80	CGFR	78
0.195025	0.804975	0.0224457	0.0905399	0.000517482	0.0212432	CGFR	90	CGFR	83
0.207252	0.792748	0.0204845	0.0768974	0.000418976	0.0146639	CGFR	100	CGFR	93
0.223415	0.776585	0.0185522	0.0634745	0.000346773	0.010463	CGFR	110	CGFR	107
0.201201	0.798799	0.0165962	0.0647216	0.000272673	0.0124358	CGFR	120	CGFR	115
0.202263	0.797737	0.0156692	0.060805	0.000255656	0.011254	CGFR	130	CGFR	123
0.206802	0.793198	0.0146842	0.0553957	0.000218203	0.00881117	CGFR	140	CGFR	130
0.190105	0.809895	0.0126596	0.0533366	0.000162189	0.00787701	CGFR	150	CGFR	147
0.208439	0.791561	0.0125872	0.0471424	0.000157761	0.00645294	CGFR	160	CGFR	153
0.196872	0.803128	0.0116209	0.0468126	0.000136116	0.00645567	CGFR	170	CGFR	163
0.204634	0.795366	0.0113227	0.0435112	0.000131504	0.00529725	CGFR	180	CGFR	168
0.200268	0.799732	0.0104953	0.0414808	0.000110889	0.00539466	CGFR	190	CGFR	181
0.229549	0.770451	0.0104171	0.0346257	0.000110997	0.00377864	CGFR	200	CGFR	194
m1	m2	mL1	mL2	vL1	vL2	model	gen
0.189846	0.810154	0.317734	1.01853	0.120454	1.00579	CGFR	5	HI	5
0.207082	0.792918	0.180202	0.594502	0.0376671	0.492925	CGFR	10	CGFR	10
0.200008	0.799992	0.0916067	0.332695	0.00885875	0.208049	CGFR	20	CGFR	20
0.204402	0.795598	0.0663731	0.242931	0.00423193	0.12374	CGFR	30	CGFR	29
0.187459	0.812541	0.0459505	0.189754	0.00220252	0.0840991	CGFR	40	CGFR	40
0.192904	0.807096	0.0380638	0.153198	0.00150968	0.0555809	CGFR	50	CGFR	49
0.192956	0.807044	0.0326422	0.132032	0.00108383	0.0402779	CGFR	60	CGFR	57
0.210129	0.789871	0.0286637	0.104734	0.000831128	0.0280634	CGFR	70	CGFR	67
0.207508	0.792492	0.024402	0.0908691	0.000590946	0.0220461	CGFR	80	CGFR	79
0.178894	0.821106	0.0205527	0.0919964	0.000425209	0.020225	CGFR	90	CGFR	88
0.206409	0.793591	0.0201317	0.0760145	0.000413359	0.0145775	CGFR	100	CGFR	95
0.216456	0.783544	0.0190165	0.0680726	0.000368118	0.0118805	CGFR	110	CGFR	102
0.211184	0.788816	0.017031	0.06265	0.000283877	0.0118884	CGFR	120	CGFR	115
0.206568	0.793432	0.0157435	0.0595539	0.000255448	0.0105905	CGFR	130	CGFR	122
0.206731	0.793269	0.0146337	0.0554766	0.000230514	0.00893595	CGFR	140	CGFR	132
0.205198	0.794802	0.0133123	0.0508483	0.000181819	0.00676371	CGFR	150	CGFR	144
0.199374	0.800626	0.0123086	0.0489106	0.000154345	0.00650768	CGFR	160	CGFR	152
0.214021	0.785979	0.012123	0.0440222	0.000151469	0.00609013	CGFR	170	CGFR	161
0.205887	0.794113	0.011128	0.042465	0.000129144	0.0051355	CGFR	180	CGFR	172
0.19501	0.80499	0.0104012	0.0424787	0.00010452	0.005183	CGFR	190	CGFR	180
0.208504	0.791496	0.010288	0.0386213	0.000107471	0.00427808	CGFR	200	CGFR	187
m1	m2	mL1	mL2	vL1	vL2	model	gen
0.190895	0.809105	0.295199	0.94448	0.102731	0.931956	CGFR	5	HI	5
0.206813	0.793187	0.171926	0.570809	0.0330701	0.471484	CGFR	10	CGFR	11
0.215454	0.784546	0.0974536	0.323636	0.00997274	0.195678	CGFR	20	CGFR	20
0.204279	0.795721	0.0658611	0.240611	0.00425479	0.127218	CGFR	30	CGFR	29
0.198079	0.801921	0.04817	0.185971	0.00251746	0.0738294	CGFR	40	CGFR	39
0.209002	0.790998	0.0385316	0.140632	0.00146564	0.0479909	CGFR	50	CGFR	50
0.210464	0.789536	0.0334025	0.121079	0.00110396	0.0361297	CGFR	60	CGFR	58
0.207321	0.792679	0.0277724	0.103556	0.000756579	0.0258491	CGFR	70	CGFR	69
0.202636	0.797364	0.0250929	0.0966551	0.000662173	0.0245554	CGFR	80	CGFR	76
0.204022	0.795978	0.0217672	0.0831525	0.000482014	0.0189983	CGFR	90	CGFR	87
0.205482	0.794518	0.020128	0.0762799	0.000411677	0.0145759	CGFR	100	CGFR	95
0.201725	0.798275	0.0180292	0.0701806	0.000326907	0.0143235	CGFR	110	CGFR	105
0.199486	0.800514	0.0164973	0.0651973	0.000276348	0.0131663	CGFR	120	CGFR	115
0.217301	0.782699	0.0159054	0.0562688	0.000252415	0.00913474	CGFR	130	CGFR	124
0.193674	0.806326	0.0142133	0.0581555	0.000197303	0.00950689	CGFR	140	CGFR	132
0.208789	0.791211	0.013441	0.050401	0.000178976	0.00685443	CGFR	150	CGFR	142
0.198853	0.801147	0.0127412	0.0506094	0.000163743	0.00703713	CGFR	160	CGFR	148
0.19321	0.80679	0.0116426	0.0478855	0.000135415	0.00669504	CGFR	170	CGFR	161
0.185283	0.814717	0.0107141	0.0465109	0.000115898	0.00608856	CGFR	180	CGFR	170
0.19973	0.80027	0.0101579	0.040332	0.000101705	0.00453135	CGFR	190	CGFR	186
0.194149	0.805851	0.00966197	0.0398517	9.23005e-05	0.00476357	CGFR	200	CGFR	193
m1	m2	mL1	mL2	vL1	vL2	model	gen
0.201	0.799	0.312233	0.937243	0.103824	0.939539	CGFR	5	HI	5
0.195746	0.804254	0.164377	0.582617	0.0300575	0.477226	CGFR	10	CGFR	11
0.201721	0.798279	0.0940607	0.340478	0.00907797	0.213245	CGFR	20	CGFR	20
0.209751	0.790249	0.0652498	0.231943	0.00428391	0.112653	CGFR	30	CGFR	29
0.201192	0.798808	0.0489668	0.185715	0.00246706	0.0794357	CGFR	40	CGFR	39
0.201218	0.798782	0.0376636	0.143806	0.00151628	0.0530803	CGFR	50	CGFR	50
0.205722	0.794278	0.0327539	0.122834	0.00108358	0.0374858	CGFR	60	CGFR	58
0.208214	0.791786	0.0288752	0.106872	0.000815784	0.0294928	CGFR	70	CGFR	67
0.205333	0.794667	0.0244286	0.0924704	0.000595251	0.0234167	CGFR	80	CGFR	78
0.188356	0.811644	0.0215531	0.090581	0.000458902	0.0229212	CGFR	90	CGFR	86
0.202567	0.797433	0.0195473	0.0755294	0.000386102	0.015016	CGFR	100	CGFR	97
0.200898	0.799102	0.018472	0.0721564	0.000337918	0.0154907	CGFR	110	CGFR	103
0.192333	0.807667	0.01653	0.068136	0.000277462	0.0128609	CGFR	120	CGFR	113
0.20754	0.79246	0.0154987	0.0582459	0.000231881	0.010091	CGFR	130	CGFR	125
0.227481	0.772519	0.0151272	0.0507582	0.00022651	0.00686767	CGFR	140	CGFR	132
0.206625	0.793375	0.0132307	0.0502667	0.000177507	0.00754916	CGFR	150	CGFR	145
0.2094	0.7906	0.0128535	0.0478535	0.000171105	0.00638333	CGFR	160	CGFR	150
0.202805	0.797195	0.0118487	0.0460784	0.000143441	0.00618799	CGFR	170	CGFR	161
0.213586	0.786414	0.0112879	0.0411708	0.00013155	0.00491557	CGFR	180	CGFR	173
0.202253	0.797747	0.0103033	0.0402487	0.000109601	0.0049085	CGFR	190	CGFR	184
0.19261	0.80739	0.0096287	0.0399525	9.63521e-05	0.00466855	CGFR	200	CGFR	194

## Sheet: 30%
m1	m2	mL1	mL2	vL1	vL2	sim_model	sim_gen	model_infer	gen_infer
0.30586	0.69414	0.378774	0.735838	0.162767	0.690747	CGFR	5	CGFR	6
0.288998	0.711002	0.203281	0.459823	0.0482058	0.322321	CGFR	10	CGFR	10
0.274406	0.725594	0.1066	0.266436	0.0119942	0.14542	CGFR	20	CGFR	20
0.298348	0.701652	0.0740242	0.168127	0.0057881	0.0674401	CGFR	30	CGFR	31
0.299321	0.700679	0.0573001	0.130927	0.00344308	0.0421901	CGFR	40	CGFR	40
0.306052	0.693948	0.048251	0.106988	0.0023961	0.0310635	CGFR	50	CGFR	48
0.303529	0.696471	0.038699	0.0871542	0.00153915	0.0202993	CGFR	60	CGFR	60
0.281359	0.718641	0.0328052	0.0824799	0.0011531	0.0170792	CGFR	70	CGFR	67
0.314551	0.685449	0.0307066	0.0661897	0.000941397	0.0126829	CGFR	80	CGFR	77
0.30217	0.69783	0.0263482	0.0601815	0.000726915	0.0121185	CGFR	90	CGFR	89
0.298367	0.701633	0.0232147	0.0540879	0.000540099	0.00814714	CGFR	100	CGFR	98
0.300603	0.699397	0.0216996	0.0500822	0.000494362	0.0067948	CGFR	110	CGFR	106
0.322725	0.677275	0.0201777	0.041917	0.00040862	0.00553798	CGFR	120	CGFR	119
0.306355	0.693645	0.0182318	0.0409552	0.000343804	0.00550805	CGFR	130	CGFR	128
0.302995	0.697005	0.0172124	0.0392882	0.000304642	0.00493829	CGFR	140	CGFR	135
0.313818	0.686182	0.0168004	0.0364966	0.000285717	0.0044132	CGFR	150	CGFR	141
0.302113	0.697887	0.0150692	0.0346081	0.000227694	0.00411102	CGFR	160	CGFR	154
0.290388	0.709612	0.0142568	0.0346216	0.000207323	0.00369613	CGFR	170	CGFR	159
0.300661	0.699339	0.0134069	0.0310277	0.000179986	0.00354579	CGFR	180	CGFR	174
0.299673	0.700327	0.0122901	0.0285479	0.00015179	0.0028268	CGFR	190	CGFR	188
0.287931	0.712069	0.0119354	0.0293596	0.00014324	0.00256507	CGFR	200	CGFR	188
m1	m2	mL1	mL2	vL1	vL2	model	gen
0.278409	0.721591	0.369774	0.788265	0.154499	0.774633	CGFR	5	CGFR	6
0.317051	0.682949	0.222102	0.437905	0.0577218	0.319471	CGFR	10	CGFR	10
0.30403	0.69597	0.112586	0.24395	0.0130583	0.12207	CGFR	20	CGFR	20
0.301424	0.698576	0.077946	0.174571	0.00665059	0.0667777	CGFR	30	CGFR	29
0.289521	0.710479	0.0556459	0.132593	0.00317428	0.0405701	CGFR	40	CGFR	40
0.300394	0.699606	0.0478366	0.109242	0.00240015	0.0296401	CGFR	50	CGFR	48
0.31151	0.68849	0.038959	0.0847721	0.0015159	0.0190789	CGFR	60	CGFR	60
0.30965	0.69035	0.0340618	0.075181	0.0011795	0.0153233	CGFR	70	CGFR	68
0.302147	0.697853	0.0288894	0.0658844	0.00083608	0.0113651	CGFR	80	CGFR	79
0.299105	0.700895	0.0261933	0.0607252	0.000706079	0.0110827	CGFR	90	CGFR	88
0.299073	0.700927	0.0235151	0.0545699	0.000543908	0.00853473	CGFR	100	CGFR	97
0.291262	0.708738	0.0213307	0.051462	0.000464148	0.00791564	CGFR	110	CGFR	106
0.301564	0.698436	0.0197321	0.0452013	0.000397475	0.0062547	CGFR	120	CGFR	117
0.302664	0.697336	0.0180502	0.0413471	0.00032601	0.00541146	CGFR	130	CGFR	128
0.31118	0.68882	0.017203	0.037785	0.000297112	0.00435651	CGFR	140	CGFR	137
0.307828	0.692172	0.0163059	0.0363735	0.000281226	0.00447537	CGFR	150	CGFR	145
0.312339	0.687661	0.0150344	0.0329991	0.000228305	0.00326147	CGFR	160	CGFR	156
0.314242	0.685758	0.0146375	0.0317181	0.00022238	0.00322013	CGFR	170	CGFR	162
0.309847	0.690153	0.0133572	0.0296092	0.000177667	0.00247598	CGFR	180	CGFR	175
0.339152	0.660848	0.0137554	0.0266839	0.000191737	0.00276563	CGFR	190	CGFR	182
0.308594	0.691406	0.0119805	0.0267008	0.000146445	0.00250782	CGFR	200	CGFR	197
m1	m2	mL1	mL2	vL1	vL2	model	gen
0.291129	0.708871	0.357762	0.739049	0.150657	0.683944	CGFR	5	CGFR	6
0.321763	0.678237	0.208148	0.410121	0.0482422	0.30616	CGFR	10	CGFR	11
0.310278	0.689722	0.111661	0.23695	0.013119	0.112454	CGFR	20	CGFR	21
0.293339	0.706661	0.0722881	0.170041	0.00531249	0.0671071	CGFR	30	CGFR	31
0.324875	0.675125	0.0602131	0.121919	0.00362606	0.0341661	CGFR	40	CGFR	40
0.287182	0.712818	0.0452998	0.110294	0.00216706	0.0318316	CGFR	50	CGFR	49
0.317405	0.682595	0.0398583	0.0841022	0.00159746	0.0194673	CGFR	60	CGFR	60
0.309613	0.690387	0.033969	0.0749504	0.00118252	0.0145014	CGFR	70	CGFR	68
0.313272	0.686728	0.0300381	0.0648774	0.000901482	0.0137397	CGFR	80	CGFR	79
0.297289	0.702711	0.0260104	0.0609243	0.000673266	0.0102169	CGFR	90	CGFR	88
0.295433	0.704567	0.0232434	0.0549031	0.000553761	0.00845968	CGFR	100	CGFR	98
0.32448	0.67552	0.0223004	0.0460125	0.000489961	0.00626246	CGFR	110	CGFR	108
0.314849	0.685151	0.0202248	0.0435662	0.000394209	0.00542318	CGFR	120	CGFR	117
0.315408	0.684592	0.0185284	0.039981	0.000334966	0.00500819	CGFR	130	CGFR	128
0.30457	0.69543	0.0170092	0.0385208	0.000289026	0.00414987	CGFR	140	CGFR	136
0.318613	0.681387	0.0163622	0.0348461	0.000278662	0.00344007	CGFR	150	CGFR	146
0.309777	0.690223	0.0153112	0.0338787	0.000231754	0.00363799	CGFR	160	CGFR	154
0.318176	0.681824	0.0146422	0.0311572	0.000215214	0.00346225	CGFR	170	CGFR	164
0.310006	0.689994	0.0134098	0.0296708	0.000178638	0.00277981	CGFR	180	CGFR	175
0.3026	0.6974	0.0126992	0.0291464	0.000169198	0.00271188	CGFR	190	CGFR	182
0.308401	0.691599	0.0125157	0.027925	0.000163157	0.00271794	CGFR	200	CGFR	189
m1	m2	mL1	mL2	vL1	vL2	model	gen
0.321608	0.678392	0.367902	0.686111	0.159158	0.629033	CGFR	5	CGFR	6
0.279221	0.720779	0.197097	0.457517	0.0400751	0.332167	CGFR	10	CGFR	11
0.309315	0.690685	0.112803	0.241639	0.01346	0.119434	CGFR	20	CGFR	20
0.30697	0.69303	0.0752301	0.164942	0.00594795	0.0646737	CGFR	30	CGFR	31
0.300959	0.699041	0.0572437	0.130034	0.00339169	0.0410473	CGFR	40	CGFR	40
0.296828	0.703172	0.0466283	0.108514	0.00216491	0.0310901	CGFR	50	CGFR	49
0.299127	0.700873	0.0400148	0.09221	0.00160157	0.0221444	CGFR	60	CGFR	57
0.297505	0.702495	0.0342304	0.0796292	0.00119676	0.0176176	CGFR	70	CGFR	67
0.303116	0.696884	0.0291972	0.0662175	0.000900749	0.0133213	CGFR	80	CGFR	79
0.275634	0.724366	0.0243583	0.0634134	0.000598003	0.011621	CGFR	90	CGFR	89
0.306118	0.693882	0.0245066	0.0550263	0.000605824	0.00793285	CGFR	100	CGFR	95
0.295835	0.704165	0.0212132	0.0498303	0.000457032	0.00742061	CGFR	110	CGFR	108
0.328834	0.671166	0.0205142	0.0414449	0.000421873	0.00505622	CGFR	120	CGFR	118
0.290385	0.709615	0.0180704	0.043746	0.00034477	0.00674767	CGFR	130	CGFR	125
0.306312	0.693688	0.0171344	0.0385668	0.000302258	0.0042839	CGFR	140	CGFR	135
0.29793	0.70207	0.015879	0.0371646	0.000254647	0.00515634	CGFR	150	CGFR	146
0.309599	0.690401	0.0151647	0.0336535	0.00022622	0.0033795	CGFR	160	CGFR	154
0.308154	0.691846	0.0140838	0.0314071	0.000202256	0.00286573	CGFR	170	CGFR	166
0.284983	0.715017	0.0124944	0.0311679	0.000155801	0.00316058	CGFR	180	CGFR	178
0.305885	0.694115	0.0125922	0.0284804	0.000158617	0.00263741	CGFR	190	CGFR	186
0.290029	0.709971	0.0118074	0.0287132	0.000140137	0.00241708	CGFR	200	CGFR	192
m1	m2	mL1	mL2	vL1	vL2	model	gen
0.292613	0.707387	0.35361	0.729579	0.150194	0.676564	CGFR	5	CGFR	6
0.310982	0.689018	0.209415	0.426417	0.0451301	0.288389	CGFR	10	CGFR	11
0.315623	0.684377	0.115472	0.239607	0.0138582	0.114774	CGFR	20	CGFR	20
0.303435	0.696565	0.0745617	0.165635	0.00555928	0.0606375	CGFR	30	CGFR	30
0.302026	0.697974	0.0566475	0.127824	0.00346336	0.0445871	CGFR	40	CGFR	41
0.305004	0.694996	0.0472631	0.105044	0.00231425	0.0301771	CGFR	50	CGFR	49
0.314347	0.685653	0.0399806	0.0860967	0.00165173	0.0191946	CGFR	60	CGFR	59
0.306338	0.693662	0.0340155	0.0759173	0.00121194	0.0163075	CGFR	70	CGFR	68
0.31322	0.68678	0.0306028	0.0662702	0.000928898	0.0116989	CGFR	80	CGFR	77
0.300872	0.699128	0.0262904	0.0603803	0.000701391	0.0109534	CGFR	90	CGFR	88
0.311788	0.688212	0.0241509	0.0528209	0.000590508	0.00799674	CGFR	100	CGFR	97
0.301361	0.698639	0.0218787	0.0501911	0.000506592	0.00775972	CGFR	110	CGFR	106
0.312744	0.687256	0.0204463	0.0445463	0.000431857	0.00614035	CGFR	120	CGFR	116
0.303157	0.696843	0.0184369	0.0420027	0.000351105	0.00562535	CGFR	130	CGFR	126
0.286601	0.713399	0.0160632	0.0397964	0.000259335	0.00484829	CGFR	140	CGFR	140
0.304194	0.695806	0.0161516	0.036672	0.000272361	0.0046888	CGFR	150	CGFR	145
0.300202	0.699798	0.0148836	0.0344297	0.000214888	0.00378575	CGFR	160	CGFR	155
0.293125	0.706875	0.0138883	0.0332836	0.000198042	0.00368572	CGFR	170	CGFR	165
0.307892	0.692108	0.0137662	0.030822	0.000193413	0.00300772	CGFR	180	CGFR	171
0.327916	0.672084	0.0130278	0.0265843	0.000171144	0.00255831	CGFR	190	CGFR	187
0.287783	0.712217	0.011436	0.0281792	0.000134148	0.0022772	CGFR	200	CGFR	194
m1	m2	mL1	mL2	vL1	vL2	model	gen
0.293791	0.706209	0.358464	0.741751	0.143221	0.695292	CGFR	5	CGFR	6
0.304212	0.695788	0.204112	0.432614	0.0466826	0.301784	CGFR	10	CGFR	11
0.316823	0.683177	0.112565	0.231618	0.0136823	0.115809	CGFR	20	CGFR	21
0.300118	0.699882	0.0757954	0.169857	0.00638473	0.0686624	CGFR	30	CGFR	30
0.296369	0.703631	0.0573432	0.133295	0.00327905	0.0441827	CGFR	40	CGFR	39
0.298602	0.701398	0.0464239	0.106825	0.00216561	0.0288956	CGFR	50	CGFR	49
0.308244	0.691756	0.0387282	0.0855251	0.00154087	0.0205741	CGFR	60	CGFR	60
0.294079	0.705921	0.0323593	0.0764846	0.00107551	0.0165562	CGFR	70	CGFR	70
0.311241	0.688759	0.0306629	0.0670733	0.000935851	0.012614	CGFR	80	CGFR	77
0.309684	0.690316	0.0265813	0.0586941	0.000704479	0.0112007	CGFR	90	CGFR	89
0.304839	0.695161	0.0232746	0.0524782	0.000539419	0.00761858	CGFR	100	CGFR	100
0.321418	0.678582	0.0224134	0.0469634	0.000512135	0.00644354	CGFR	110	CGFR	107
0.32282	0.67718	0.02057	0.0428358	0.000427857	0.00622172	CGFR	120	CGFR	117
0.311488	0.688512	0.0187253	0.0410205	0.000351268	0.00575867	CGFR	130	CGFR	126
0.303158	0.696842	0.0169043	0.0385297	0.000294101	0.00489976	CGFR	140	CGFR	138
0.30831	0.69169	0.0158654	0.0353046	0.000260155	0.00397881	CGFR	150	CGFR	148
0.310195	0.689805	0.0151087	0.0334329	0.000219494	0.00355952	CGFR	160	CGFR	156
0.307176	0.692824	0.0141591	0.031804	0.000208402	0.00296464	CGFR	170	CGFR	165
0.313696	0.686304	0.0137142	0.0298247	0.000195552	0.00301528	CGFR	180	CGFR	173
0.295506	0.704494	0.0125785	0.0298304	0.000163594	0.00251989	CGFR	190	CGFR	180
0.283907	0.716093	0.0113374	0.0283737	0.000130973	0.00297614	CGFR	200	CGFR	198
m1	m2	mL1	mL2	vL1	vL2	model	gen
0.294652	0.705348	0.361167	0.7464	0.143546	0.676095	CGFR	5	CGFR	6
0.291768	0.708232	0.207479	0.462771	0.0485169	0.35298	CGFR	10	CGFR	10
0.27605	0.72395	0.104548	0.261945	0.0120389	0.138952	CGFR	20	CGFR	21
0.309119	0.690881	0.0769832	0.16641	0.00592535	0.0631847	CGFR	30	CGFR	30
0.296514	0.703486	0.0576127	0.133457	0.00337801	0.0425596	CGFR	40	CGFR	39
0.32675	0.67325	0.0491322	0.0993116	0.00251794	0.0258025	CGFR	50	CGFR	49
0.29135	0.70865	0.0385575	0.0919777	0.00150548	0.022341	CGFR	60	CGFR	58
0.307407	0.692593	0.0329424	0.0733776	0.0010782	0.0153034	CGFR	70	CGFR	71
0.320746	0.679254	0.0305013	0.0639247	0.00095428	0.0129136	CGFR	80	CGFR	79
0.305564	0.694436	0.0262061	0.0588381	0.000715597	0.00820157	CGFR	90	CGFR	88
0.307882	0.692118	0.0236726	0.0527278	0.000540531	0.00859126	CGFR	100	CGFR	99
0.27901	0.72099	0.0208372	0.0532883	0.000442158	0.0087622	CGFR	110	CGFR	107
0.28864	0.71136	0.0190396	0.0464701	0.000365782	0.00645104	CGFR	120	CGFR	118
0.30812	0.69188	0.0184983	0.041298	0.000347031	0.00464324	CGFR	130	CGFR	126
0.325563	0.674437	0.0178212	0.0367674	0.000323696	0.00468065	CGFR	140	CGFR	136
0.328431	0.671569	0.016702	0.0339155	0.000277893	0.00341021	CGFR	150	CGFR	145
0.317043	0.682957	0.0154313	0.033059	0.000236767	0.00374924	CGFR	160	CGFR	156
0.305322	0.694678	0.0140214	0.0317386	0.000204512	0.0029723	CGFR	170	CGFR	165
0.305393	0.694607	0.0132279	0.0299023	0.000172537	0.00318812	CGFR	180	CGFR	175
0.315051	0.684949	0.0129005	0.0278208	0.000174433	0.00241131	CGFR	190	CGFR	183
0.294916	0.705084	0.0118442	0.0281789	0.000139949	0.00239483	CGFR	200	CGFR	192
m1	m2	mL1	mL2	vL1	vL2	model	gen
0.304056	0.695944	0.368181	0.73386	0.161906	0.713614	CGFR	5	CGFR	6
0.300939	0.699061	0.208142	0.439776	0.0479106	0.296063	CGFR	10	CGFR	10
0.308065	0.691935	0.11352	0.243389	0.0132262	0.121369	CGFR	20	CGFR	20
0.295545	0.704455	0.075724	0.17428	0.00599793	0.065909	CGFR	30	CGFR	30
0.288791	0.711209	0.0570546	0.13687	0.00339149	0.0491071	CGFR	40	CGFR	39
0.295296	0.704704	0.0467117	0.108954	0.00222656	0.0318695	CGFR	50	CGFR	49
0.306421	0.693579	0.0392785	0.0874397	0.00159733	0.0195135	CGFR	60	CGFR	59
0.303397	0.696603	0.0334891	0.0756903	0.00118098	0.0156769	CGFR	70	CGFR	69
0.306063	0.693937	0.0300627	0.0672664	0.000930088	0.0124864	CGFR	80	CGFR	77
0.297249	0.702751	0.0259059	0.0605016	0.000673776	0.0110175	CGFR	90	CGFR	88
0.291806	0.708194	0.0234022	0.0562561	0.000557362	0.00905564	CGFR	100	CGFR	97
0.29416	0.70584	0.0214149	0.0509525	0.000480714	0.00804877	CGFR	110	CGFR	106
0.305736	0.694264	0.0202285	0.045689	0.000414056	0.0059895	CGFR	120	CGFR	115
0.302194	0.697806	0.0179122	0.0411008	0.000321896	0.00596421	CGFR	130	CGFR	130
0.312476	0.687524	0.0175898	0.0384271	0.00032298	0.00517194	CGFR	140	CGFR	135
0.298446	0.701554	0.0155915	0.0364475	0.000248873	0.00406757	CGFR	150	CGFR	147
0.29971	0.70029	0.0151302	0.0350795	0.000232119	0.00419992	CGFR	160	CGFR	154
0.308133	0.691867	0.013813	0.0308227	0.000191295	0.0029053	CGFR	170	CGFR	169
0.291907	0.708093	0.0131514	0.0317015	0.000173407	0.00322548	CGFR	180	CGFR	172
0.311088	0.688912	0.0127764	0.0281778	0.000159153	0.00236874	CGFR	190	CGFR	183
0.297773	0.702227	0.0120878	0.0283504	0.000145184	0.00307437	CGFR	200	CGFR	191
m1	m2	mL1	mL2	vL1	vL2	model	gen
0.288944	0.711056	0.372231	0.77605	0.153594	0.708512	CGFR	5	HI	4
0.323184	0.676816	0.205142	0.398323	0.0447891	0.28042	CGFR	10	CGFR	11
0.309177	0.690823	0.108993	0.233287	0.0127626	0.108607	CGFR	20	CGFR	21
0.286888	0.713112	0.0748079	0.178148	0.00580014	0.0778193	CGFR	30	CGFR	30
0.298779	0.701221	0.0558769	0.128302	0.00323628	0.0398179	CGFR	40	CGFR	40
0.29552	0.70448	0.0472832	0.109975	0.00236108	0.0329723	CGFR	50	CGFR	48
0.307092	0.692908	0.0397058	0.0879	0.00151155	0.0190695	CGFR	60	CGFR	58
0.303315	0.696685	0.0335665	0.0759847	0.001183	0.015067	CGFR	70	CGFR	68
0.310674	0.689326	0.030411	0.0668789	0.000975622	0.013822	CGFR	80	CGFR	77
0.293868	0.706132	0.0267619	0.0635916	0.000718825	0.0130274	CGFR	90	CGFR	85
0.286094	0.713906	0.0229005	0.0565788	0.000512299	0.00892002	CGFR	100	CGFR	98
0.309634	0.690366	0.0218687	0.0482985	0.000461452	0.0074879	CGFR	110	CGFR	108
0.306022	0.693978	0.0200643	0.0450331	0.000403899	0.00597664	CGFR	120	CGFR	116
0.299193	0.700807	0.0184493	0.0428322	0.000344722	0.00555216	CGFR	130	CGFR	124
0.298979	0.701021	0.0169285	0.0393924	0.000286701	0.00531716	CGFR	140	CGFR	137
0.317379	0.682621	0.0162713	0.034767	0.000259717	0.00379758	CGFR	150	CGFR	146
0.297508	0.702492	0.0149564	0.0350421	0.000221666	0.00397828	CGFR	160	CGFR	152
0.302333	0.697667	0.0140655	0.0321895	0.000194036	0.00333628	CGFR	170	CGFR	165
0.306217	0.693783	0.0133304	0.0300215	0.000180884	0.00310106	CGFR	180	CGFR	175
0.311199	0.688801	0.0127569	0.0280947	0.000166917	0.0028045	CGFR	190	CGFR	187
0.278811	0.721189	0.0112776	0.028961	0.000131133	0.00297807	CGFR	200	CGFR	196
m1	m2	mL1	mL2	vL1	vL2	model	gen
0.309789	0.690211	0.379334	0.729738	0.173235	0.69371	CGFR	5	CGFR	6
0.30653	0.69347	0.207934	0.433645	0.0504141	0.311436	CGFR	10	CGFR	11
0.300488	0.699512	0.110153	0.243308	0.0124113	0.113668	CGFR	20	CGFR	20
0.328245	0.671755	0.0831	0.164595	0.00701692	0.0615237	CGFR	30	CGFR	29
0.291388	0.708612	0.0567961	0.134792	0.0033121	0.0464683	CGFR	40	CGFR	39
0.298789	0.701211	0.0447848	0.1031	0.00210561	0.0242664	CGFR	50	CGFR	50
0.306108	0.693892	0.0393602	0.0877558	0.00165909	0.0202648	CGFR	60	CGFR	59
0.311289	0.688711	0.0336635	0.0730954	0.00111752	0.0138233	CGFR	70	CGFR	70
0.310058	0.689942	0.0310732	0.0682266	0.000956272	0.0120882	CGFR	80	CGFR	75
0.309491	0.690509	0.0272679	0.0602999	0.000755274	0.00996161	CGFR	90	CGFR	86
0.309881	0.690119	0.0240288	0.0530571	0.000594565	0.00880277	CGFR	100	CGFR	99
0.292051	0.707949	0.020776	0.0498556	0.000442115	0.00739323	CGFR	110	CGFR	109
0.298024	0.701976	0.0196434	0.0458733	0.00039335	0.00595917	CGFR	120	CGFR	116
0.30971	0.69029	0.018098	0.0400584	0.000321096	0.00497435	CGFR	130	CGFR	130
0.299641	0.700359	0.0173596	0.0402332	0.000304867	0.00584018	CGFR	140	CGFR	134
0.312419	0.687581	0.0158214	0.0345858	0.000257701	0.0039146	CGFR	150	CGFR	150
0.324819	0.675181	0.0158371	0.0327466	0.000252091	0.00357264	CGFR	160	CGFR	154
0.296637	0.703363	0.0140828	0.0332232	0.000209903	0.00330617	CGFR	170	CGFR	163
0.278955	0.721045	0.0127345	0.0326585	0.000163952	0.00309874	CGFR	180	CGFR	173
0.301098	0.698902	0.0126403	0.0291553	0.000157853	0.00309472	CGFR	190	CGFR	183
0.31985	0.68015	0.0126136	0.0266355	0.000159551	0.00252088	CGFR	200	CGFR	192

## Sheet: 40%
m1	m2	mL1	mL2	vL1	vL2	sim_model	sim_gen	model_infer	gen_infer
0.417879	0.582121	0.435669	0.568154	0.215924	0.451038	CGFR	5	CGFR	6
0.381791	0.618209	0.244738	0.377821	0.0668632	0.233098	CGFR	10	CGFR	10
0.414108	0.585892	0.136575	0.18943	0.0201818	0.0741194	CGFR	20	CGFR	20
0.4026	0.5974	0.0943041	0.138101	0.00932314	0.0480782	CGFR	30	CGFR	30
0.401984	0.598016	0.0674847	0.0991598	0.00468497	0.0230908	CGFR	40	CGFR	41
0.406698	0.593302	0.0549933	0.0796111	0.00309123	0.013873	CGFR	50	CGFR	51
0.406039	0.593961	0.0473768	0.0686991	0.00222037	0.0127418	CGFR	60	CGFR	60
0.424055	0.575945	0.0428374	0.0579519	0.00190911	0.00995005	CGFR	70	CGFR	68
0.411198	0.588802	0.0363436	0.0517533	0.0013897	0.00723213	CGFR	80	CGFR	79
0.406059	0.593941	0.0320373	0.0464712	0.00109832	0.00603302	CGFR	90	CGFR	88
0.381163	0.618837	0.0270192	0.0436095	0.000742118	0.00673468	CGFR	100	CGFR	100
0.392502	0.607498	0.0250913	0.0386623	0.000641337	0.00459156	CGFR	110	CGFR	110
0.405178	0.594822	0.0240646	0.0351394	0.000592164	0.00394652	CGFR	120	CGFR	119
0.408717	0.591283	0.021708	0.031338	0.000480821	0.00343464	CGFR	130	CGFR	133
0.388719	0.611281	0.0209547	0.0328366	0.000442929	0.00371853	CGFR	140	CGFR	132
0.407396	0.592604	0.0197709	0.0286057	0.000398779	0.00251754	CGFR	150	CGFR	144
0.424549	0.575451	0.018294	0.0247643	0.000337541	0.0020978	CGFR	160	CGFR	162
0.414964	0.585036	0.0176065	0.0247879	0.000321322	0.00250385	CGFR	170	CGFR	166
0.406822	0.593178	0.016232	0.0236118	0.000276391	0.00230033	CGFR	180	CGFR	178
0.39117	0.60883	0.015736	0.0244453	0.000246245	0.00178533	CGFR	190	CGFR	176
0.407798	0.592202	0.0144283	0.0208712	0.00020671	0.00144193	CGFR	200	CGFR	198
m1	m2	mL1	mL2	vL1	vL2	model	gen
0.403912	0.596088	0.433731	0.60034	0.232807	0.483213	CGFR	5	CGFR	6
0.415029	0.584971	0.247779	0.336674	0.0683856	0.206436	CGFR	10	CGFR	11
0.385394	0.614606	0.130993	0.204528	0.0188664	0.0924043	CGFR	20	CGFR	20
0.400809	0.599191	0.0900189	0.132528	0.0085597	0.0431369	CGFR	30	CGFR	31
0.404548	0.595452	0.0673545	0.0976485	0.0045287	0.02421	CGFR	40	CGFR	42
0.377993	0.622007	0.0536605	0.0872431	0.00293318	0.019247	CGFR	50	CGFR	49
0.407896	0.592104	0.0468555	0.0676464	0.00235564	0.0119058	CGFR	60	CGFR	60
0.381996	0.618004	0.0390041	0.0626408	0.00157584	0.0104285	CGFR	70	CGFR	69
0.408766	0.591234	0.036053	0.0517077	0.00141369	0.0078716	CGFR	80	CGFR	79
0.411525	0.588475	0.0332053	0.0473638	0.0011225	0.00679538	CGFR	90	CGFR	86
0.421511	0.578489	0.0311702	0.0425151	0.000977281	0.00541927	CGFR	100	CGFR	94
0.413976	0.586024	0.0272211	0.0384037	0.000759695	0.0050613	CGFR	110	CGFR	106
0.404903	0.595097	0.0241349	0.0353917	0.000558683	0.00461981	CGFR	120	CGFR	118
0.40266	0.59734	0.0231531	0.034207	0.000541473	0.00387236	CGFR	130	CGFR	122
0.405963	0.594037	0.0216528	0.0315418	0.000486971	0.00380829	CGFR	140	CGFR	133
0.396463	0.603537	0.0193988	0.0293847	0.000380614	0.00319331	CGFR	150	CGFR	146
0.405196	0.594804	0.0177029	0.0258948	0.000319366	0.00234899	CGFR	160	CGFR	161
0.415662	0.584338	0.0183239	0.0256763	0.00034428	0.0019933	CGFR	170	CGFR	159
0.426966	0.573034	0.017124	0.0229665	0.00029531	0.00183258	CGFR	180	CGFR	175
0.418209	0.581791	0.0155372	0.0215575	0.000246748	0.00199144	CGFR	190	CGFR	188
0.407094	0.592906	0.0148007	0.0215422	0.000226772	0.00171123	CGFR	200	CGFR	192
m1	m2	mL1	mL2	vL1	vL2	model	gen
0.415305	0.584695	0.432985	0.578667	0.222917	0.450825	CGFR	5	CGFR	6
0.396784	0.603216	0.242126	0.354225	0.0635191	0.207645	CGFR	10	CGFR	11
0.423695	0.576305	0.141271	0.18854	0.0214561	0.0725919	CGFR	20	CGFR	20
0.394893	0.605107	0.0889565	0.134518	0.00855243	0.0447884	CGFR	30	CGFR	31
0.418701	0.581299	0.0728123	0.099901	0.0056743	0.0256832	CGFR	40	CGFR	40
0.39891	0.60109	0.0551774	0.082313	0.00305288	0.0186825	CGFR	50	CGFR	51
0.391128	0.608872	0.0461032	0.0714289	0.00219221	0.0141928	CGFR	60	CGFR	60
0.364428	0.635572	0.0363429	0.0627209	0.0013825	0.0108168	CGFR	70	CGFR	71
0.412716	0.587284	0.0366208	0.0518268	0.00136212	0.00770229	CGFR	80	CGFR	78
0.388587	0.611413	0.0303653	0.0474792	0.00092612	0.00571341	CGFR	90	CGFR	89
0.417877	0.582123	0.0300947	0.0416446	0.000916408	0.00584746	CGFR	100	CGFR	97
0.387588	0.612412	0.0251374	0.0394924	0.000630747	0.00515404	CGFR	110	CGFR	110
0.386253	0.613747	0.0232805	0.0369069	0.000538993	0.00449436	CGFR	120	CGFR	118
0.391674	0.608326	0.0212914	0.0329426	0.000457567	0.00381089	CGFR	130	CGFR	130
0.384864	0.615136	0.0194999	0.0311297	0.000395628	0.00353177	CGFR	140	CGFR	140
0.400207	0.599793	0.0192122	0.0286908	0.000386049	0.00292578	CGFR	150	CGFR	149
0.40425	0.59575	0.0181	0.0266774	0.000337126	0.00230462	CGFR	160	CGFR	157
0.42538	0.57462	0.0176451	0.0237975	0.000320114	0.00206275	CGFR	170	CGFR	170
0.405237	0.594763	0.0158221	0.0231317	0.000256252	0.00167496	CGFR	180	CGFR	179
0.386612	0.613388	0.0145715	0.0230442	0.000213775	0.00146117	CGFR	190	CGFR	187
0.43739	0.56261	0.0155337	0.0199307	0.000239931	0.00175488	CGFR	200	CGFR	198
m1	m2	mL1	mL2	vL1	vL2	model	gen
0.413971	0.586029	0.43122	0.577368	0.226771	0.50095	CGFR	5	CGFR	6
0.399379	0.600621	0.250591	0.362183	0.0703776	0.215719	CGFR	10	CGFR	10
0.388986	0.611014	0.12852	0.198731	0.0169089	0.0824769	CGFR	20	CGFR	21
0.400961	0.599039	0.0915958	0.134565	0.00936683	0.0424784	CGFR	30	CGFR	30
0.411081	0.588919	0.0714664	0.10197	0.00536165	0.0256795	CGFR	40	CGFR	40
0.39611	0.60389	0.0539292	0.0813731	0.0030974	0.0168605	CGFR	50	CGFR	51
0.385399	0.614601	0.0447791	0.0706709	0.00209859	0.0141556	CGFR	60	CGFR	61
0.396912	0.603088	0.0400483	0.0604675	0.00163197	0.00973186	CGFR	70	CGFR	69
0.410895	0.589105	0.0364242	0.0519378	0.00131019	0.00829399	CGFR	80	CGFR	79
0.403662	0.596338	0.0314634	0.0462756	0.00101857	0.00602715	CGFR	90	CGFR	89
0.4107	0.5893	0.0294655	0.0420603	0.00088557	0.0064796	CGFR	100	CGFR	98
0.393769	0.606231	0.026426	0.0405506	0.000715346	0.00510197	CGFR	110	CGFR	105
0.409321	0.590679	0.0238243	0.034239	0.000578316	0.00399258	CGFR	120	CGFR	121
0.399267	0.600733	0.0218837	0.0327658	0.000473449	0.00428236	CGFR	130	CGFR	129
0.405112	0.594888	0.0207413	0.0304356	0.00045197	0.0028141	CGFR	140	CGFR	137
0.389734	0.610266	0.0189463	0.029535	0.000365195	0.00283714	CGFR	150	CGFR	146
0.366115	0.633885	0.0169576	0.0292686	0.000295665	0.00269535	CGFR	160	CGFR	155
0.399507	0.600493	0.0171616	0.0256951	0.000293137	0.00230703	CGFR	170	CGFR	164
0.405755	0.594245	0.0162019	0.0237275	0.000265685	0.00168895	CGFR	180	CGFR	176
0.401388	0.598612	0.0150976	0.022481	0.000230271	0.00182098	CGFR	190	CGFR	187
0.431624	0.568376	0.0159556	0.0209436	0.000263461	0.00155671	CGFR	200	CGFR	191
m1	m2	mL1	mL2	vL1	vL2	model	gen
0.395895	0.604105	0.406219	0.577171	0.194526	0.480335	CGFR	5	CGFR	6
0.401757	0.598243	0.256782	0.362938	0.0735626	0.227288	CGFR	10	CGFR	10
0.409501	0.590499	0.138209	0.194643	0.0199654	0.0822944	CGFR	20	CGFR	20
0.381004	0.618996	0.0874697	0.140203	0.00809435	0.0509237	CGFR	30	CGFR	31
0.385195	0.614805	0.0682767	0.107515	0.00480056	0.0301098	CGFR	40	CGFR	39
0.424406	0.575594	0.0590169	0.0791785	0.00357451	0.0152554	CGFR	50	CGFR	49
0.406519	0.593481	0.0473132	0.0686171	0.00230068	0.0142624	CGFR	60	CGFR	60
0.368586	0.631414	0.0378571	0.0640812	0.00142385	0.0119711	CGFR	70	CGFR	69
0.40715	0.59285	0.0368448	0.0533438	0.00136174	0.00786058	CGFR	80	CGFR	77
0.388013	0.611987	0.0320065	0.0501355	0.00102847	0.0092062	CGFR	90	CGFR	86
0.403881	0.596119	0.0280157	0.0412741	0.000800917	0.00451475	CGFR	100	CGFR	100
0.396769	0.603231	0.0264638	0.0401184	0.00072536	0.0063836	CGFR	110	CGFR	106
0.38223	0.61777	0.0231877	0.0373125	0.000545379	0.00412491	CGFR	120	CGFR	117
0.393731	0.606269	0.0217842	0.0334478	0.000466907	0.00358351	CGFR	130	CGFR	127
0.392834	0.607166	0.0194725	0.0299712	0.000384505	0.00305759	CGFR	140	CGFR	142
0.386003	0.613997	0.0184239	0.0292507	0.000350372	0.00259903	CGFR	150	CGFR	148
0.408249	0.591751	0.0178978	0.0259048	0.000326989	0.00193945	CGFR	160	CGFR	159
0.410459	0.589541	0.0176681	0.0253312	0.000325347	0.00244489	CGFR	170	CGFR	164
0.417076	0.582924	0.0166953	0.0233298	0.000281282	0.0016422	CGFR	180	CGFR	174
0.401247	0.598753	0.0152129	0.0226718	0.000230463	0.00200058	CGFR	190	CGFR	186
0.417928	0.582072	0.014606	0.0202381	0.000212964	0.00172282	CGFR	200	CGFR	199
m1	m2	mL1	mL2	vL1	vL2	model	gen
0.398845	0.601155	0.401354	0.561827	0.193118	0.461274	CGFR	5	CGFR	6
0.405165	0.594835	0.246926	0.346338	0.0645302	0.210851	CGFR	10	CGFR	11
0.39421	0.60579	0.133217	0.200565	0.0196611	0.0948508	CGFR	20	CGFR	21
0.393684	0.606316	0.0888594	0.13465	0.00798722	0.0485097	CGFR	30	CGFR	31
0.414944	0.585056	0.0694273	0.0971586	0.00489297	0.0235052	CGFR	40	CGFR	41
0.411526	0.588474	0.0578494	0.0816569	0.00352731	0.0169178	CGFR	50	CGFR	49
0.407279	0.592721	0.0475076	0.0686649	0.00233342	0.012818	CGFR	60	CGFR	60
0.37993	0.62007	0.0385162	0.0623186	0.00157037	0.0124925	CGFR	70	CGFR	70
0.396233	0.603767	0.0347319	0.0525224	0.00123476	0.00949513	CGFR	80	CGFR	81
0.395284	0.604716	0.0307185	0.046847	0.000967841	0.0067254	CGFR	90	CGFR	90
0.400762	0.599238	0.0276769	0.0412746	0.000766889	0.00529562	CGFR	100	CGFR	101
0.43556	0.56444	0.0278246	0.0359975	0.000805517	0.00484104	CGFR	110	CGFR	109
0.378681	0.621319	0.022095	0.036125	0.00051883	0.00481626	CGFR	120	CGFR	122
0.372555	0.627445	0.020745	0.0347655	0.000443216	0.00395966	CGFR	130	CGFR	128
0.380623	0.619377	0.0203338	0.0329712	0.000440622	0.00370636	CGFR	140	CGFR	134
0.397405	0.602595	0.0194735	0.0294056	0.000391422	0.00303438	CGFR	150	CGFR	144
0.410821	0.589179	0.0187372	0.0267996	0.000365606	0.00248715	CGFR	160	CGFR	154
0.407177	0.592823	0.017214	0.0249584	0.000299016	0.00203196	CGFR	170	CGFR	166
0.411045	0.588955	0.0170919	0.0244088	0.000293735	0.00312316	CGFR	180	CGFR	171
0.43212	0.56788	0.0161691	0.0212133	0.000272341	0.00160469	CGFR	190	CGFR	188
0.423566	0.576434	0.0151062	0.0205387	0.000227694	0.00143064	CGFR	200	CGFR	195
m1	m2	mL1	mL2	vL1	vL2	model	gen
0.397056	0.602944	0.424659	0.603951	0.208154	0.496353	CGFR	5	CGFR	6
0.394347	0.605653	0.240333	0.354442	0.0630679	0.229881	CGFR	10	CGFR	11
0.403542	0.596458	0.128431	0.185837	0.0176663	0.0681939	CGFR	20	CGFR	21
0.406583	0.593417	0.0965659	0.138743	0.0100103	0.0487187	CGFR	30	CGFR	29
0.385925	0.614075	0.0655174	0.102846	0.00448567	0.0281652	CGFR	40	CGFR	41
0.421087	0.578913	0.0605227	0.0826724	0.00376434	0.0183725	CGFR	50	CGFR	48
0.405052	0.594948	0.0472134	0.0689728	0.00227413	0.0133584	CGFR	60	CGFR	60
0.41407	0.58593	0.0417427	0.0585808	0.00176079	0.00904802	CGFR	70	CGFR	69
0.417878	0.582122	0.0360395	0.0499908	0.00126862	0.00696029	CGFR	80	CGFR	81
0.39494	0.60506	0.0314411	0.0479572	0.00103169	0.0075055	CGFR	90	CGFR	88
0.375083	0.624917	0.0273077	0.0452497	0.000786621	0.00649799	CGFR	100	CGFR	98
0.393062	0.606938	0.0256004	0.0393806	0.000648127	0.00504872	CGFR	110	CGFR	108
0.394643	0.605357	0.0236089	0.0360492	0.000582297	0.00407622	CGFR	120	CGFR	118
0.391181	0.608819	0.0210298	0.0326342	0.000439543	0.00366226	CGFR	130	CGFR	131
0.408559	0.591441	0.0212298	0.030695	0.000444861	0.00290905	CGFR	140	CGFR	134
0.396724	0.603276	0.0189756	0.0287172	0.000378149	0.00253119	CGFR	150	CGFR	147
0.42268	0.57732	0.0189546	0.0258521	0.000359019	0.00246487	CGFR	160	CGFR	157
0.394827	0.605173	0.0167081	0.0255536	0.000287307	0.00247449	CGFR	170	CGFR	167
0.419632	0.580368	0.0169115	0.0233357	0.00028763	0.00167306	CGFR	180	CGFR	173
0.416267	0.583733	0.0155786	0.0217493	0.000245901	0.00133078	CGFR	190	CGFR	186
0.416696	0.583304	0.0152687	0.0213128	0.000235908	0.00160618	CGFR	200	CGFR	191
m1	m2	mL1	mL2	vL1	vL2	model	gen
0.428729	0.571271	0.43306	0.542775	0.214977	0.400115	CGFR	5	CGFR	6
0.395598	0.604402	0.244574	0.359763	0.067986	0.237653	CGFR	10	CGFR	11
0.401757	0.598243	0.13644	0.197957	0.0195889	0.0832183	CGFR	20	CGFR	20
0.400524	0.599476	0.0916706	0.135437	0.00835909	0.0429546	CGFR	30	CGFR	30
0.383276	0.616724	0.0690276	0.110047	0.00486571	0.031484	CGFR	40	CGFR	39
0.387948	0.612052	0.0548305	0.0856465	0.00310805	0.0203788	CGFR	50	CGFR	50
0.369942	0.630058	0.0452137	0.0765059	0.00208368	0.0163276	CGFR	60	CGFR	58
0.38016	0.61984	0.0387457	0.0627713	0.00154322	0.0108253	CGFR	70	CGFR	69
0.388473	0.611527	0.035309	0.0553126	0.00125858	0.00955762	CGFR	80	CGFR	78
0.395012	0.604988	0.0322163	0.0489687	0.00103401	0.00942972	CGFR	90	CGFR	87
0.408473	0.591527	0.0296183	0.0426633	0.000875367	0.0056444	CGFR	100	CGFR	97
0.401593	0.598407	0.0268984	0.03978	0.000768248	0.00513386	CGFR	110	CGFR	105
0.397985	0.602015	0.0240215	0.0362023	0.000588272	0.00446969	CGFR	120	CGFR	117
0.407283	0.592717	0.0224054	0.0325602	0.000502762	0.00362619	CGFR	130	CGFR	127
0.395141	0.604859	0.0200877	0.030686	0.000415021	0.00301918	CGFR	140	CGFR	140
0.406646	0.593354	0.0194308	0.0282645	0.000374261	0.00306216	CGFR	150	CGFR	147
0.399319	0.600681	0.0180205	0.0271372	0.000326049	0.00228937	CGFR	160	CGFR	155
0.412586	0.587414	0.0167084	0.0237807	0.000300943	0.00179427	CGFR	170	CGFR	172
0.394762	0.605238	0.0158669	0.0242722	0.000255595	0.00181758	CGFR	180	CGFR	175
0.389876	0.610124	0.015359	0.023977	0.000240946	0.00209909	CGFR	190	CGFR	181
0.429021	0.570979	0.015334	0.0203452	0.000241757	0.00139941	CGFR	200	CGFR	196
m1	m2	mL1	mL2	vL1	vL2	model	gen
0.409914	0.590086	0.420066	0.566256	0.21545	0.446778	CGFR	5	CGFR	6
0.407251	0.592749	0.24921	0.347314	0.0722101	0.217822	CGFR	10	CGFR	11
0.373491	0.626509	0.129124	0.210621	0.0175637	0.0927863	CGFR	20	CGFR	20
0.390392	0.609608	0.0912753	0.139472	0.00824952	0.0431967	CGFR	30	CGFR	30
0.408698	0.591302	0.0695262	0.0995737	0.00513819	0.0267747	CGFR	40	CGFR	41
0.39843	0.60157	0.0560183	0.0838132	0.00314792	0.0171176	CGFR	50	CGFR	49
0.413106	0.586894	0.0484464	0.0683959	0.00249032	0.0129701	CGFR	60	CGFR	59
0.40436	0.59564	0.0404141	0.0590864	0.00162868	0.00977603	CGFR	70	CGFR	70
0.391091	0.608909	0.0352586	0.0546494	0.00126668	0.00835542	CGFR	80	CGFR	78
0.411259	0.588741	0.0317973	0.0454013	0.00102451	0.0060373	CGFR	90	CGFR	90
0.384921	0.615079	0.0280597	0.0445132	0.000812086	0.00701558	CGFR	100	CGFR	98
0.389517	0.610483	0.0249831	0.0390313	0.000620861	0.00492244	CGFR	110	CGFR	110
0.398899	0.601101	0.0246253	0.0369652	0.000635907	0.0042401	CGFR	120	CGFR	114
0.392191	0.607809	0.0226913	0.0350549	0.000518049	0.00430523	CGFR	130	CGFR	123
0.421088	0.578912	0.0216702	0.029622	0.00046628	0.0030174	CGFR	140	CGFR	135
0.416863	0.583137	0.0199906	0.0278796	0.00040743	0.00277589	CGFR	150	CGFR	145
0.418489	0.581511	0.0188941	0.0262632	0.000356685	0.00252724	CGFR	160	CGFR	155
0.418793	0.581207	0.0177236	0.0245244	0.000327964	0.00230654	CGFR	170	CGFR	165
0.418034	0.581966	0.0166398	0.0231149	0.0002906	0.00175229	CGFR	180	CGFR	176
0.404034	0.595966	0.0148914	0.0219088	0.000228555	0.0016035	CGFR	190	CGFR	191
0.411829	0.588171	0.0143426	0.0204182	0.000213012	0.00124132	CGFR	200	CGFR	200
m1	m2	mL1	mL2	vL1	vL2	model	gen
0.407011	0.592989	0.436278	0.600242	0.237539	0.476322	CGFR	5	CGFR	6
0.429996	0.570004	0.256268	0.330437	0.0722641	0.187372	CGFR	10	CGFR	11
0.379785	0.620215	0.125376	0.19884	0.0153632	0.089189	CGFR	20	CGFR	21
0.413706	0.586294	0.0917987	0.128479	0.00903369	0.0373044	CGFR	30	CGFR	31
0.422555	0.577445	0.0740674	0.0998824	0.00560447	0.0253123	CGFR	40	CGFR	39
0.40572	0.59428	0.0573152	0.0831161	0.00357073	0.0173417	CGFR	50	CGFR	49
0.406188	0.593812	0.0476327	0.0692593	0.00228004	0.0148049	CGFR	60	CGFR	60
0.39073	0.60927	0.0384577	0.0595645	0.00143499	0.00848607	CGFR	70	CGFR	71
0.395197	0.604803	0.034837	0.0529233	0.00123563	0.00909372	CGFR	80	CGFR	80
0.411851	0.588149	0.0323941	0.0460962	0.00104961	0.00672635	CGFR	90	CGFR	89
0.415411	0.584589	0.0295666	0.0413978	0.000882164	0.00529548	CGFR	100	CGFR	98
0.391964	0.608036	0.0256654	0.0395824	0.000674171	0.00487273	CGFR	110	CGFR	107
0.402125	0.597875	0.023531	0.0348209	0.000566157	0.00376533	CGFR	120	CGFR	120
0.391308	0.608692	0.0214901	0.033277	0.000458869	0.00352121	CGFR	130	CGFR	128
0.421238	0.578762	0.0212845	0.0291055	0.000476447	0.00305997	CGFR	140	CGFR	140
0.442671	0.557329	0.0213083	0.0268135	0.000462348	0.00293314	CGFR	150	CGFR	146
0.395616	0.604384	0.0179489	0.0273559	0.000316492	0.00274048	CGFR	160	CGFR	156
0.408726	0.591274	0.0175529	0.0253159	0.00032188	0.00240541	CGFR	170	CGFR	164
0.427039	0.572961	0.0168687	0.0225757	0.000292483	0.00186447	CGFR	180	CGFR	177
0.427308	0.572692	0.0157552	0.0210891	0.000252154	0.00162578	CGFR	190	CGFR	189
0.40454	0.59546	0.014522	0.0213455	0.000221628	0.00175762	CGFR	200	CGFR	197

## Sheet: 50%
m1	m2	mL1	mL2	vL1	vL2	sim_model	sim_gen	model_infer	gen_infer
0.498981	0.501019	0.519321	0.521442	0.317045	0.377031	CGFR	5	CGFR	6
0.497904	0.502096	0.299341	0.301484	0.101045	0.169966	CGFR	10	CGFR	11
0.486939	0.513061	0.154135	0.161234	0.0252013	0.0556818	CGFR	20	CGFR	21
0.49982	0.50018	0.109911	0.110446	0.0126118	0.0270168	CGFR	30	CGFR	31
0.485871	0.514129	0.0819287	0.0866753	0.00711973	0.0207847	CGFR	40	CGFR	40
0.499299	0.500701	0.0690553	0.069098	0.0049633	0.0127192	CGFR	50	CGFR	50
0.495622	0.504378	0.0565698	0.057468	0.00326803	0.00978228	CGFR	60	CGFR	61
0.487004	0.512996	0.0486983	0.0513146	0.00243388	0.00748679	CGFR	70	CGFR	70
0.492175	0.507825	0.0425603	0.0438426	0.00187746	0.00723476	CGFR	80	CGFR	81
0.484765	0.515235	0.0371017	0.0393209	0.00142241	0.00427507	CGFR	90	CGFR	90
0.484558	0.515442	0.0341258	0.0362753	0.00119894	0.00446366	CGFR	100	CGFR	99
0.49962	0.50038	0.0315525	0.0316704	0.00102803	0.00330495	CGFR	110	CGFR	110
0.498808	0.501192	0.0305618	0.030759	0.000938207	0.00350022	CGFR	120	CGFR	115
0.496523	0.503477	0.0277853	0.0281711	0.000798738	0.00279601	CGFR	130	CGFR	126
0.495372	0.504628	0.0255313	0.0260196	0.000666555	0.00216109	CGFR	140	CGFR	135
0.499817	0.500183	0.0243082	0.0243265	0.000587094	0.00211255	CGFR	150	CGFR	145
0.488403	0.511597	0.021947	0.0229849	0.000504463	0.00179955	CGFR	160	CGFR	154
0.480158	0.519842	0.0202314	0.0218605	0.000418031	0.00169153	CGFR	170	CGFR	166
0.492408	0.507592	0.0193595	0.0199718	0.000370644	0.00151357	CGFR	180	CGFR	178
0.499389	0.500611	0.0188772	0.0189076	0.000375274	0.00149618	CGFR	190	CGFR	185
0.499825	0.500175	0.017971	0.0179688	0.000328768	0.00112891	CGFR	200	CGFR	195
m1	m2	mL1	mL2	vL1	vL2	model	gen
0.496911	0.503089	0.519646	0.528408	0.312306	0.43105	CGFR	5	CGFR	6
0.488901	0.511099	0.287659	0.299618	0.0951431	0.174653	CGFR	10	CGFR	11
0.479411	0.520589	0.15559	0.169642	0.0259949	0.0620033	CGFR	20	CGFR	21
0.486509	0.513491	0.109677	0.115251	0.0122977	0.0335867	CGFR	30	CGFR	30
0.497817	0.502183	0.0842568	0.0851578	0.00705389	0.0167001	CGFR	40	CGFR	40
0.495267	0.504733	0.0683677	0.0695503	0.00481586	0.0158135	CGFR	50	CGFR	50
0.484768	0.515232	0.0567533	0.0603317	0.00330555	0.00941252	CGFR	60	CGFR	59
0.495812	0.504188	0.0503703	0.0512756	0.00762931	0.00281411	CGFR	70	CGFR	69
0.488349	0.511651	0.0415985	0.0433893	0.00180722	0.00610284	CGFR	80	CGFR	82
0.492391	0.507609	0.038691	0.0398737	0.0015539	0.00578647	CGFR	90	CGFR	89
0.48831	0.51169	0.0347006	0.0363729	0.00125524	0.00515386	CGFR	100	CGFR	98
0.497924	0.502076	0.0314197	0.0317292	0.00101357	0.00363728	CGFR	110	CGFR	111
0.474652	0.525348	0.0289414	0.0320416	0.000866592	0.00336212	CGFR	120	CGFR	114
0.491858	0.508142	0.027071	0.0279308	0.000751379	0.00270683	CGFR	130	CGFR	127
0.487045	0.512955	0.0251017	0.0264092	0.000623232	0.00214074	CGFR	140	CGFR	135
0.487729	0.512271	0.0238401	0.0250632	0.000567681	0.00214159	CGFR	150	CGFR	143
0.483439	0.516561	0.0210898	0.0225118	0.000451231	0.00194994	CGFR	160	CGFR	159
0.484628	0.515372	0.0205681	0.0218733	0.000425242	0.00216967	CGFR	170	CGFR	166
0.48625	0.51375	0.0196607	0.0207391	0.000385569	0.00153439	CGFR	180	CGFR	173
0.477426	0.522574	0.0179273	0.019637	0.000323329	0.00124642	CGFR	190	CGFR	185
0.488045	0.511955	0.0176697	0.0185306	0.000321659	0.00124332	CGFR	200	CGFR	194
m1	m2	mL1	mL2	vL1	vL2	model	gen
0.476518	0.523482	0.495084	0.534392	0.367249	0.346607	CGFR	5	CGFR	6
0.48883	0.51117	0.29097	0.303365	0.0927454	0.155038	CGFR	10	CGFR	11
0.493453	0.506547	0.157821	0.161578	0.026365	0.0575289	CGFR	20	CGFR	21
0.498903	0.501097	0.111736	0.112459	0.0129097	0.0283955	CGFR	30	CGFR	30
0.485024	0.514976	0.0848871	0.0903203	0.00716721	0.0235709	CGFR	40	CGFR	40
0.474128	0.525872	0.0670303	0.0741317	0.00456813	0.0135649	CGFR	50	CGFR	49
0.497327	0.502673	0.057348	0.0578783	0.00327571	0.00857853	CGFR	60	CGFR	60
0.491051	0.508949	0.0493188	0.0510054	0.00252398	0.00751254	CGFR	70	CGFR	69
0.491008	0.508992	0.042109	0.0436622	0.0018353	0.00648514	CGFR	80	CGFR	81
0.488635	0.511365	0.0384298	0.0402346	0.00152829	0.00491637	CGFR	90	CGFR	89
0.478327	0.521673	0.0334885	0.0365669	0.00115376	0.00419954	CGFR	100	CGFR	99
0.484036	0.515964	0.031004	0.03311	0.000963055	0.00331096	CGFR	110	CGFR	108
0.487729	0.512271	0.0287456	0.0302359	0.000827523	0.00348683	CGFR	120	CGFR	119
0.494255	0.505745	0.0264992	0.027102	0.000729775	0.00224979	CGFR	130	CGFR	131
0.499728	0.500272	0.0268286	0.02682	0.000727304	0.00231088	CGFR	140	CGFR	131
0.492908	0.507092	0.0237856	0.0244274	0.000591582	0.00231845	CGFR	150	CGFR	145
0.48833	0.51167	0.0217745	0.022839	0.000477057	0.0019293	CGFR	160	CGFR	157
0.489995	0.510005	0.0208601	0.021662	0.000450878	0.00192976	CGFR	170	CGFR	166
0.47435	0.52565	0.0184626	0.020445	0.000355414	0.00168397	CGFR	180	CGFR	179
0.486615	0.513385	0.018677	0.0196665	0.00035547	0.00169679	CGFR	190	CGFR	186
0.497656	0.502344	0.0179088	0.0180754	0.000341971	0.00165154	CGFR	200	CGFR	197
m1	m2	mL1	mL2	vL1	vL2	model	gen
0.490356	0.509644	0.490356	0.507529	0.284989	0.384325	CGFR	5	CGFR	6
0.489781	0.510219	0.295197	0.307206	0.0978611	0.162951	CGFR	10	CGFR	11
0.480163	0.519837	0.153386	0.165224	0.0263646	0.057793	CGFR	20	CGFR	21
0.496016	0.503984	0.116401	0.11931	0.0138486	0.0375627	CGFR	30	CGFR	30
0.489937	0.510063	0.0830636	0.086014	0.00710052	0.0173408	CGFR	40	CGFR	40
0.494778	0.505222	0.0685961	0.0699068	0.00485314	0.0132871	CGFR	50	CGFR	50
0.494729	0.505271	0.0580583	0.0593418	0.00336564	0.0103587	CGFR	60	CGFR	59
0.491924	0.508076	0.0478642	0.0493997	0.0023792	0.00647974	CGFR	70	CGFR	71
0.485135	0.514865	0.0413394	0.0437516	0.00174653	0.0057895	CGFR	80	CGFR	81
0.483187	0.516813	0.0382609	0.0408292	0.00147812	0.00613022	CGFR	90	CGFR	89
0.484913	0.515087	0.0336356	0.0356986	0.00115575	0.00369617	CGFR	100	CGFR	100
0.494167	0.505833	0.0332437	0.0340437	0.00116851	0.00399909	CGFR	110	CGFR	104
0.488404	0.511596	0.0287015	0.0299976	0.000825419	0.0035586	CGFR	120	CGFR	119
0.492273	0.507727	0.0269523	0.0277352	0.00073015	0.00220859	CGFR	130	CGFR	128
0.485452	0.514548	0.0247511	0.0261823	0.000645577	0.00195518	CGFR	140	CGFR	136
0.484313	0.515687	0.0230296	0.0245843	0.000534175	0.00236609	CGFR	150	CGFR	146
0.49758	0.50242	0.0223744	0.0226023	0.000490237	0.00250706	CGFR	160	CGFR	158
0.494629	0.505371	0.0203499	0.0207428	0.000427395	0.00166663	CGFR	170	CGFR	171
0.498013	0.501987	0.0198034	0.0199574	0.000401624	0.00166392	CGFR	180	CGFR	178
0.49266	0.50734	0.0188245	0.0193885	0.000357784	0.00155827	CGFR	190	CGFR	183
0.499348	0.500652	0.0183396	0.0184258	0.000341794	0.00119983	CGFR	200	CGFR	192
m1	m2	mL1	mL2	vL1	vL2	model	gen
0.495357	0.504643	0.541868	0.54287	0.356024	0.420267	CGFR	5	CGFR	6
0.493436	0.506564	0.288068	0.294728	0.0887182	0.157749	CGFR	10	CGFR	11
0.498584	0.501416	0.161812	0.162424	0.0275095	0.0563647	CGFR	20	CGFR	21
0.476381	0.523619	0.108443	0.119548	0.0124765	0.0357988	CGFR	30	CGFR	30
0.498811	0.501189	0.0819345	0.082472	0.00697628	0.015862	CGFR	40	CGFR	41
0.49226	0.50774	0.0675717	0.0698085	0.00449517	0.0149147	CGFR	50	CGFR	50
0.481733	0.518267	0.055184	0.0591601	0.00315701	0.0101732	CGFR	60	CGFR	61
0.482096	0.517904	0.048274	0.0516762	0.00240798	0.00781965	CGFR	70	CGFR	69
0.485425	0.514575	0.0419978	0.0445054	0.00184408	0.00603266	CGFR	80	CGFR	80
0.49536	0.50464	0.0393794	0.0400786	0.00153403	0.00555797	CGFR	90	CGFR	88
0.499972	0.500028	0.0352922	0.0352743	0.00128359	0.00386318	CGFR	100	CGFR	99
0.48813	0.51187	0.0316531	0.0330186	0.00101394	0.00416118	CGFR	110	CGFR	108
0.49567	0.50433	0.028853	0.0293635	0.000852757	0.00272643	CGFR	120	CGFR	120
0.48786	0.51214	0.0269722	0.0282339	0.000729762	0.00335429	CGFR	130	CGFR	128
0.489974	0.510026	0.0256525	0.0267064	0.00068191	0.00283838	CGFR	140	CGFR	135
0.487972	0.512028	0.0229328	0.0240093	0.000526724	0.00191106	CGFR	150	CGFR	149
0.488696	0.511304	0.0218481	0.0228087	0.000493597	0.00178476	CGFR	160	CGFR	157
0.487265	0.512735	0.0202097	0.0212764	0.000420889	0.00187781	CGFR	170	CGFR	170
0.49459	0.50541	0.0198408	0.0202833	0.000397199	0.00174522	CGFR	180	CGFR	175
0.468342	0.531658	0.0175587	0.0199387	0.000320057	0.00147864	CGFR	190	CGFR	186
0.496474	0.503526	0.0181568	0.0184108	0.000326519	0.00136045	CGFR	200	CGFR	193
m1	m2	mL1	mL2	vL1	vL2	model	gen
0.497328	0.502672	0.497328	0.49565	0.285466	0.348528	CGFR	5	CGFR	6
0.490639	0.509361	0.285186	0.295997	0.0930184	0.16252	CGFR	10	CGFR	11
0.48852	0.51148	0.159712	0.1669	0.0287053	0.0591916	CGFR	20	CGFR	20
0.498534	0.501466	0.11242	0.112248	0.0131327	0.0296057	CGFR	30	CGFR	30
0.473708	0.526292	0.0806654	0.0893409	0.00657772	0.0231255	CGFR	40	CGFR	41
0.474672	0.525328	0.0661333	0.073259	0.00450488	0.0142565	CGFR	50	CGFR	49
0.483881	0.516119	0.0572246	0.0610821	0.00331984	0.0109	CGFR	60	CGFR	59
0.499998	0.500002	0.0507569	0.0506438	0.00264813	0.007596	CGFR	70	CGFR	69
0.491787	0.508213	0.0415785	0.0430902	0.00181167	0.00581567	CGFR	80	CGFR	82
0.480671	0.519329	0.0390037	0.0421961	0.00154115	0.00530215	CGFR	90	CGFR	86
0.49922	0.50078	0.0349502	0.0351579	0.00124675	0.00324256	CGFR	100	CGFR	99
0.484862	0.515138	0.0319566	0.033967	0.001069	0.00396978	CGFR	110	CGFR	106
0.492253	0.507747	0.0273467	0.0282121	0.000760344	0.00250106	CGFR	120	CGFR	124
0.499145	0.500855	0.0265044	0.0265143	0.000715617	0.00217864	CGFR	130	CGFR	132
0.499283	0.500717	0.0246372	0.0247334	0.000620077	0.00185286	CGFR	140	CGFR	142
0.490273	0.509727	0.0227057	0.0236381	0.000530325	0.00247682	CGFR	150	CGFR	152
0.499173	0.500827	0.0228167	0.0229032	0.000538622	0.00204436	CGFR	160	CGFR	155
0.491673	0.508327	0.0213744	0.0221044	0.000478071	0.0017687	CGFR	170	CGFR	162
0.497586	0.502414	0.0199497	0.0201698	0.000414467	0.00137391	CGFR	180	CGFR	174
0.478131	0.521869	0.0181262	0.0198122	0.000352067	0.0015931	CGFR	190	CGFR	186
0.499287	0.500713	0.0173321	0.0173886	0.000307697	0.00127628	CGFR	200	CGFR	203
m1	m2	mL1	mL2	vL1	vL2	model	gen
0.494352	0.505648	0.517646	0.522409	0.30864	0.404199	CGFR	5	CGFR	6
0.491104	0.508896	0.294515	0.303743	0.100964	0.163831	CGFR	10	CGFR	11
0.468392	0.531608	0.149905	0.16928	0.0233748	0.0670817	CGFR	20	CGFR	21
0.483668	0.516332	0.109675	0.116916	0.0125847	0.0349268	CGFR	30	CGFR	30
0.470709	0.529291	0.0813495	0.0914148	0.0069927	0.0228329	CGFR	40	CGFR	40
0.494988	0.505012	0.069314	0.0706104	0.00521549	0.0165172	CGFR	50	CGFR	50
0.487113	0.512887	0.0559284	0.0589723	0.00311672	0.00985296	CGFR	60	CGFR	60
0.47341	0.52659	0.046795	0.0519811	0.00227163	0.00807335	CGFR	70	CGFR	70
0.497336	0.502664	0.0449028	0.0452341	0.00204486	0.0072461	CGFR	80	CGFR	77
0.494871	0.505129	0.0381012	0.0389547	0.00147253	0.00498494	CGFR	90	CGFR	91
0.498636	0.501364	0.0353957	0.0355935	0.00125816	0.00445246	CGFR	100	CGFR	99
0.498196	0.501804	0.0316894	0.0319756	0.00106142	0.00324565	CGFR	110	CGFR	110
0.498403	0.501597	0.0299206	0.030074	0.000938872	0.00312237	CGFR	120	CGFR	117
0.48137	0.51863	0.0258969	0.027854	0.000681754	0.00283356	CGFR	130	CGFR	130
0.494185	0.505815	0.0251659	0.0257243	0.00063218	0.00264946	CGFR	140	CGFR	138
0.495822	0.504178	0.0239205	0.0242559	0.000585321	0.00188246	CGFR	150	CGFR	145
0.499606	0.500394	0.0214014	0.0214669	0.000462698	0.00132171	CGFR	160	CGFR	162
0.489766	0.510234	0.0207748	0.0216117	0.000453449	0.00157764	CGFR	170	CGFR	165
0.485747	0.514253	0.0196951	0.0208375	0.000391045	0.00128392	CGFR	180	CGFR	171
0.483715	0.516285	0.0192332	0.0205384	0.000379238	0.0015734	CGFR	190	CGFR	177
0.495155	0.504845	0.017837	0.0181907	0.000320808	0.00139204	CGFR	200	CGFR	195
m1	m2	mL1	mL2	vL1	vL2	model	gen
0.468725	0.531275	0.488467	0.536867	0.28548	0.408522	CGFR	5	CGFR	6
0.486452	0.513548	0.283646	0.299955	0.08869	0.152521	CGFR	10	CGFR	11
0.4931	0.5069	0.161761	0.165789	0.0280626	0.0631672	CGFR	20	CGFR	21
0.482802	0.517198	0.109376	0.116969	0.0125643	0.0352632	CGFR	30	CGFR	30
0.493041	0.506959	0.0803161	0.0828196	0.00692964	0.0195106	CGFR	40	CGFR	42
0.491588	0.508412	0.0682327	0.0702792	0.00491781	0.0139859	CGFR	50	CGFR	50
0.494011	0.505989	0.0582131	0.0593913	0.00352429	0.00955837	CGFR	60	CGFR	59
0.495499	0.504501	0.0487976	0.0495845	0.00240032	0.00754947	CGFR	70	CGFR	71
0.498016	0.501984	0.0433497	0.0437602	0.00197136	0.00678608	CGFR	80	CGFR	81
0.480598	0.519402	0.0377556	0.0407534	0.00143738	0.00561185	CGFR	90	CGFR	89
0.487711	0.512289	0.0336701	0.0353943	0.0011094	0.00409429	CGFR	100	CGFR	101
0.497004	0.502996	0.032273	0.0325555	0.00108171	0.00367219	CGFR	110	CGFR	108
0.490374	0.509626	0.0292129	0.0303477	0.000888957	0.00278052	CGFR	120	CGFR	116
0.493457	0.506543	0.0269538	0.0276648	0.000764118	0.00280533	CGFR	130	CGFR	128
0.497381	0.502619	0.0253184	0.0255266	0.000648695	0.00260174	CGFR	140	CGFR	138
0.496229	0.503771	0.0237549	0.0241438	0.000575313	0.00249251	CGFR	150	CGFR	146
0.481599	0.518401	0.0216762	0.0233492	0.000497738	0.00205259	CGFR	160	CGFR	155
0.493034	0.506966	0.0207568	0.0213086	0.000443252	0.00178203	CGFR	170	CGFR	166
0.491141	0.508859	0.019581	0.0202918	0.000391403	0.0014168	CGFR	180	CGFR	176
0.49105	0.50895	0.0184709	0.0191421	0.000345848	0.00135193	CGFR	190	CGFR	186
0.494978	0.505022	0.0179099	0.018286	0.00032201	0.00157622	CGFR	200	CGFR	197
m1	m2	mL1	mL2	vL1	vL2	model	gen
0.492447	0.507553	0.500158	0.516593	0.296083	0.390358	CGFR	5	CGFR	6
0.490992	0.509008	0.292184	0.301858	0.0949289	0.167156	CGFR	10	CGFR	11
0.480796	0.519204	0.160265	0.171732	0.0278864	0.0624361	CGFR	20	CGFR	20
0.486345	0.513655	0.110408	0.115655	0.0132253	0.0289434	CGFR	30	CGFR	30
0.491638	0.508362	0.0828487	0.0858237	0.00720855	0.0210324	CGFR	40	CGFR	41
0.489886	0.510114	0.0683005	0.0715741	0.00479408	0.0142938	CGFR	50	CGFR	50
0.488023	0.511977	0.0549266	0.0576984	0.00305912	0.0093196	CGFR	60	CGFR	61
0.492199	0.507801	0.0489142	0.0502566	0.00248205	0.00835211	CGFR	70	CGFR	70
0.49128	0.50872	0.0433228	0.0448541	0.00197349	0.00607931	CGFR	80	CGFR	79
0.490971	0.509029	0.0387418	0.0400942	0.00148579	0.00451695	CGFR	90	CGFR	88
0.49225	0.50775	0.0345711	0.0355765	0.0011999	0.00389208	CGFR	100	CGFR	99
0.493993	0.506007	0.0315164	0.0323293	0.00103336	0.00337175	CGFR	110	CGFR	109
0.484754	0.515246	0.0290881	0.0309032	0.000889335	0.00339087	CGFR	120	CGFR	116
0.487974	0.512026	0.0266349	0.0279929	0.000733868	0.00241314	CGFR	130	CGFR	127
0.488822	0.511178	0.0243498	0.0254671	0.000603435	0.00218474	CGFR	140	CGFR	140
0.498682	0.501318	0.0233415	0.0234137	0.000553766	0.00186347	CGFR	150	CGFR	150
0.497809	0.502191	0.0222995	0.0224644	0.000504696	0.00180013	CGFR	160	CGFR	156
0.484469	0.515531	0.0201747	0.0214477	0.000409188	0.00154014	CGFR	170	CGFR	167
0.488751	0.511249	0.0189234	0.0198114	0.000370419	0.00133695	CGFR	180	CGFR	180
0.474744	0.525256	0.0175758	0.0194051	0.000321847	0.00136076	CGFR	190	CGFR	188
0.492102	0.507898	0.0177976	0.0183785	0.000318434	0.00126626	CGFR	200	CGFR	193
m1	m2	mL1	mL2	vL1	vL2	model	gen
0.499348	0.500652	0.495221	0.492042	0.30415	0.357513	CGFR	5	CGFR	6
0.461093	0.538907	0.276104	0.317471	0.0860099	0.17682	CGFR	10	CGFR	11
0.492413	0.507587	0.163118	0.168029	0.0284217	0.0623965	CGFR	20	CGFR	20
0.498673	0.501327	0.112135	0.112594	0.0131538	0.0342648	CGFR	30	CGFR	30
0.489397	0.510603	0.0819017	0.08557	0.00695572	0.0192068	CGFR	40	CGFR	41
0.497465	0.502535	0.0686475	0.0690769	0.00490415	0.0147689	CGFR	50	CGFR	51
0.499915	0.500085	0.0564264	0.0566722	0.0031988	0.00916009	CGFR	60	CGFR	61
0.486035	0.513965	0.0485934	0.0514051	0.00254407	0.00773871	CGFR	70	CGFR	69
0.479961	0.520039	0.0416738	0.0451129	0.00174866	0.00669576	CGFR	80	CGFR	80
0.485628	0.514372	0.0389998	0.0413607	0.00154201	0.0061765	CGFR	90	CGFR	88
0.495851	0.504149	0.0352856	0.0358368	0.00130475	0.00452382	CGFR	100	CGFR	98
0.484641	0.515359	0.0315171	0.0336497	0.00101017	0.00395001	CGFR	110	CGFR	107
0.488986	0.511014	0.0286543	0.0299957	0.000811718	0.00320102	CGFR	120	CGFR	118
0.494535	0.505465	0.0270768	0.0276229	0.000736745	0.00233303	CGFR	130	CGFR	128
0.49433	0.50567	0.0247945	0.0254318	0.000633431	0.00205631	CGFR	140	CGFR	139
0.496679	0.503321	0.0233534	0.0236616	0.000568194	0.0018106	CGFR	150	CGFR	148
0.484671	0.515329	0.0213148	0.0226955	0.00162137	0.000519364	CGFR	160	CGFR	161
0.495897	0.504103	0.020949	0.021314	0.000442732	0.00159902	CGFR	170	CGFR	165
0.498331	0.501669	0.0194544	0.0195563	0.000390962	0.00163634	CGFR	180	CGFR	180
0.491409	0.508591	0.0178491	0.0184553	0.000327871	0.00140858	CGFR	190	CGFR	193
0.4849	0.5151	0.0169726	0.0180507	0.000296917	0.00114578	CGFR	200	CGFR	199
