# Supplementary material for: Length Distribution of Ancestral Tracks under a General Admixture Model and Its Applications in Population History Inference
Source: Sci Rep. 2016 Jan 28;6:20048. doi: 10.1038/srep20048 (PMC4730239; doi:10.1038/srep20048)
Supplement: Supplementary Dataset [file srep20048-s2.zip › Supplementary Data/Supplementary Data S5.xlsx]

## Sheet: CGFD_summary
m	T	r0	r1	r2	r3	r4	r5	r6	r7	r8	r9	average	stdev	relate_error
0.1	5	8	9	10	9	9	10	9	9	10	8	9.1	0.737865	0.82
0.1	10	14	14	14	14	13	14	14	14	15	14	14	0.471405	0.4
0.1	20	25	23	23	26	25	23	25	26	22	25	24.3	1.41814	0.215
0.1	30	35	34	37	31	34	35	34	36	36	35	34.7	1.63639	0.156667
0.1	40	45	44	46	43	45	43	46	41	44	48	44.5	1.95789	0.1125
0.1	50	55	60	51	55	55	52	54	50	54	58	54.4	3.02581	0.088
0.1	60	67	65	63	62	69	72	65	67	65	60	65.5	3.47211	0.0916667
0.1	70	75	74	69	69	73	72	78	77	80	77	74.4	3.71782	0.0628571
0.1	80	89	82	83	88	75	85	86	75	83	79	82.5	4.90465	0.03125
0.1	90	97	92	93	96	89	95	99	96	95	87	93.9	3.69534	0.0433333
0.1	100	103	111	106	98	102	105	109	101	101	98	103.4	4.35125	0.034
0.1	110	116	113	124	125	118	114	116	122	110	113	117.1	5.06513	0.0645455
0.1	120	137	131	116	130	120	126	110	115	136	144	126.5	11.0378	0.0541667
0.1	130	133	133	134	132	128	127	128	134	135	124	130.8	3.73571	0.00615385
0.1	140	149	140	139	153	141	143	156	154	147	138	146	6.71648	0.0428571
0.1	150	158	158	151	165	149	155	141	143	164	163	154.7	8.52513	0.0313333
0.1	160	150	146	155	154	179	163	159	163	153	168	159	9.66092	0.00625
0.1	170	196	184	173	173	173	164	179	172	179	168	176.1	9.02404	0.0358824
0.1	180	179	176	178	201	179	188	181	188	174	201	184.5	9.81212	0.025
0.1	190	198	191	189	186	188	214	176	184	194	188	190.8	10.0421	0.00421053
0.1	200	206	200	217	199	199	209	196	195	205	202	202.8	6.66333	0.014
0.2	5	6	8	7	7	8	7	7	7	7	7	7.1	0.567646	0.42
0.2	10	11	12	12	12	12	11	13	12	12	13	12	0.666667	0.2
0.2	20	23	22	23	22	22	22	20	22	21	22	21.9	0.875595	0.095
0.2	30	31	32	31	33	32	32	34	31	31	32	31.9	0.994429	0.0633333
0.2	40	42	43	41	43	44	41	42	40	42	42	42	1.1547	0.05
0.2	50	52	52	51	53	52	53	52	50	51	52	51.8	0.918937	0.036
0.2	60	64	58	60	61	57	62	62	62	59	61	60.6	2.1187	0.01
0.2	70	71	70	74	70	73	74	71	74	74	76	72.7	2.05751	0.0385714
0.2	80	80	81	81	91	76	82	81	83	80	79	81.4	3.86437	0.0175
0.2	90	92	93	92	85	93	92	95	90	91	95	91.8	2.85968	0.02
0.2	100	101	105	103	98	100	98	103	100	99	109	101.6	3.47051	0.016
0.2	110	117	108	116	111	108	112	110	112	107	114	111.5	3.40751	0.0136364
0.2	120	121	121	119	130	120	117	122	130	118	120	121.8	4.56557	0.015
0.2	130	135	126	142	129	132	131	134	133	132	127	132.1	4.5326	0.0161538
0.2	140	138	148	142	144	144	151	140	136	135	137	141.5	5.29675	0.0107143
0.2	150	146	145	144	143	151	153	149	142	155	149	147.7	4.39823	0.0153333
0.2	160	158	160	161	151	159	159	163	167	154	154	158.6	4.69515	0.00875
0.2	170	168	169	171	178	170	174	157	167	165	170	168.9	5.54677	0.00647059
0.2	180	181	184	180	165	183	179	176	188	178	181	179.5	6.09645	0.00277778
0.2	190	198	189	197	192	188	177	179	178	194	186	187.8	7.7431	0.0115789
0.2	200	195	197	188	192	215	197	205	203	200	191	198.3	7.90288	0.0085
0.3	5	6	7	7	7	7	7	7	7	7	6	6.8	0.421637	0.36
0.3	10	12	12	11	12	12	11	11	11	11	11	11.4	0.516398	0.14
0.3	20	22	20	22	22	22	21	21	21	21	22	21.4	0.699206	0.07
0.3	30	31	32	32	32	30	32	32	31	31	33	31.6	0.843274	0.0533333
0.3	40	41	43	41	41	42	42	41	43	41	42	41.7	0.823273	0.0425
0.3	50	51	52	49	49	51	49	53	51	50	49	50.4	1.42984	0.008
0.3	60	60	63	60	59	60	59	61	60	62	61	60.5	1.2693	0.00833333
0.3	70	69	70	69	71	71	72	69	71	68	71	70.1	1.28668	0.00142857
0.3	80	83	81	82	79	79	81	81	82	79	82	80.9	1.44914	0.01125
0.3	90	92	89	89	90	93	89	94	88	89	88	90.1	2.13177	0.00111111
0.3	100	97	103	101	105	102	101	96	98	102	102	100.7	2.83039	0.007
0.3	110	107	111	108	108	112	108	107	104	112	109	108.6	2.50333	0.0127273
0.3	120	125	121	115	119	126	118	116	118	112	122	119.2	4.39191	0.00666667
0.3	130	131	132	132	129	130	136	127	129	121	127	129.4	3.97772	0.00461538
0.3	140	135	145	141	131	136	145	138	138	145	148	140.2	5.47317	0.00142857
0.3	150	147	152	152	154	148	147	146	154	155	148	150.3	3.4335	0.002
0.3	160	160	166	159	155	160	157	162	164	161	156	160	3.4641	0
0.3	170	163	164	171	167	169	165	162	162	167	170	166	3.29983	0.0235294
0.3	180	176	176	184	180	176	176	181	173	180	177	177.9	3.24722	0.0116667
0.3	190	192	189	187	194	180	185	177	185	192	184	186.5	5.44161	0.0184211
0.3	200	189	195	187	198	199	196	195	195	199	196	194.9	3.98469	0.0255
0.4	5	6	6	6	6	7	6	6	6	6	6	6.1	0.316228	0.22
0.4	10	11	11	11	11	11	11	11	11	11	12	11.1	0.316228	0.11
0.4	20	22	21	21	21	21	22	21	22	21	21	21.3	0.483046	0.065
0.4	30	32	31	32	31	32	31	30	31	31	31	31.2	0.632456	0.04
0.4	40	41	42	39	40	39	40	42	39	41	40	40.3	1.1595	0.0075
0.4	50	51	50	49	51	50	50	51	51	53	50	50.6	1.07497	0.012
0.4	60	62	61	63	59	60	60	61	58	61	61	60.6	1.42984	0.01
0.4	70	69	70	68	72	69	69	70	72	72	69	70	1.49071	0
0.4	80	79	79	82	82	78	81	80	81	81	78	80.1	1.52388	0.00125
0.4	90	86	88	90	89	88	88	89	92	89	89	88.8	1.54919	0.0133333
0.4	100	103	97	106	97	101	95	103	101	96	100	99.9	3.57305	0.001
0.4	110	115	107	110	110	104	109	107	109	113	112	109.6	3.20416	0.00363636
0.4	120	116	124	119	118	117	116	117	116	123	119	118.5	2.87711	0.0125
0.4	130	125	127	127	137	127	134	133	131	129	131	130.1	3.78447	0.000769231
0.4	140	143	138	133	133	131	143	138	137	134	144	137.4	4.69515	0.0185714
0.4	150	147	147	147	149	141	140	149	148	145	151	146.4	3.50238	0.024
0.4	160	155	156	160	161	161	163	162	158	159	156	159.1	2.76687	0.005625
0.4	170	172	162	162	170	171	161	163	169	170	170	167	4.39697	0.0176471
0.4	180	181	177	179	173	181	176	180	179	178	177	178.1	2.46982	0.0105556
0.4	190	183	192	188	176	188	186	187	184	191	191	186.6	4.76562	0.0178947
0.4	200	213	197	198	206	197	198	197	194	198	198	199.6	5.60159	0.002
0.5	5	6	6	6	6	6	6	6	6	6	6	6	0	0.2
0.5	10	11	11	11	11	11	11	11	11	11	11	11	0	0.1
0.5	20	21	20	21	21	21	20	21	21	21	21	20.8	0.421637	0.04
0.5	30	30	30	30	31	30	30	30	30	30	30	30.1	0.316228	0.00333333
0.5	40	41	39	40	41	39	40	41	42	40	41	40.4	0.966092	0.01
0.5	50	52	52	51	51	50	50	49	50	50	52	50.7	1.05935	0.014
0.5	60	62	60	59	61	60	62	59	58	60	59	60	1.33333	0
0.5	70	69	72	68	69	72	70	69	71	70	72	70.2	1.47573	0.00285714
0.5	80	79	83	79	80	81	79	83	81	82	78	80.5	1.77951	0.00625
0.5	90	86	90	90	87	88	88	86	90	89	88	88.2	1.54919	0.02
0.5	100	99	100	97	103	101	98	100	96	99	98	99.1	2.02485	0.009
0.5	110	105	106	109	108	108	109	106	106	108	105	107	1.56347	0.0272727
0.5	120	118	118	116	120	118	114	120	118	114	117	117.3	2.11082	0.0225
0.5	130	130	126	129	127	128	129	127	129	126	130	128.1	1.52388	0.0146154
0.5	140	136	140	137	133	141	134	139	138	137	138	137.3	2.49666	0.0192857
0.5	150	152	149	148	147	148	149	147	151	151	151	149.3	1.82878	0.00466667
0.5	160	155	159	160	155	163	156	157	154	159	152	157	3.26599	0.01875
0.5	170	170	163	165	167	172	169	171	159	165	166	166.7	3.97352	0.0194118
0.5	180	181	178	174	174	178	183	178	172	178	180	177.6	3.40588	0.0133333
0.5	190	187	188	191	181	189	186	190	187	181	183	186.3	3.56059	0.0194737
0.5	200	197	200	194	198	192	198	202	198	201	189	196.9	4.09471	0.0155

## Sheet: 10%
m1	m2	mL1	mL2	vL1	vL2	sim_model	sim_gen	model_infer	gen_infer
0.109317	0.890683	0.354063	1.56374	0.193906	1.33896	CGFD	5	CGFD	8
0.100253	0.899747	0.181864	1.08676	0.0451315	0.936131	CGFD	10	CGFD	14
0.0991827	0.900817	0.095368	0.686773	0.0224229	0.449307	CGFD	20	CGFD	25
0.0875156	0.912484	0.0685054	0.588858	0.0133635	0.319679	CGFD	30	CGFD	35
0.101805	0.898195	0.0501195	0.388339	0.00450605	0.144047	CGFD	40	CGFD	45
0.094238	0.905762	0.0416291	0.358718	0.00829072	0.126343	CGFD	50	CGFD	55
0.0960015	0.903999	0.0333967	0.287592	0.00362473	0.0866339	CGFD	60	CGFD	67
0.0812384	0.918762	0.0297577	0.306126	0.0027032	0.0943161	CGFD	70	CGFD	75
0.0942698	0.90573	0.024997	0.224724	0.00290076	0.0526151	CGFD	80	CGFD	89
0.0973727	0.902627	0.0228373	0.198634	0.00129564	0.040082	CGFD	90	CGFD	97
0.10096	0.89904	0.0213616	0.179002	0.000884111	0.0333397	CGFD	100	CGFD	103
0.0827922	0.917208	0.0188861	0.19739	0.00138479	0.0397834	CGFD	110	CGFD	116
0.0883199	0.91168	0.0157269	0.155081	0.000695944	0.0246684	CGFD	120	CGFD	137
0.113822	0.886178	0.0167777	0.125848	0.000900881	0.0155042	CGFD	130	CGFD	133
0.0749911	0.925009	0.014585	0.169947	0.000849015	0.0289519	CGFD	140	CGFD	149
0.0887599	0.91124	0.013687	0.135333	0.000863959	0.0185287	CGFD	150	CGFD	158
0.10187	0.89813	0.0149424	0.126676	0.00119407	0.0178157	CGFD	160	CGFD	150
0.0907294	0.909271	0.0111433	0.10807	0.000428404	0.0126887	CGFD	170	CGFD	196
0.0583587	0.941641	0.0122742	0.186049	0.000892832	0.03704	CGFD	180	CGFD	179
0.068185	0.931815	0.010742	0.139921	0.000254516	0.0202562	CGFD	190	CGFD	198
0.0846003	0.9154	0.0104332	0.108879	0.000486848	0.0144454	CGFD	200	CGFD	206
m1	m2	mL1	mL2	vL1	vL2	model	gen
0.104546	0.895454	0.306363	1.47907	0.140127	1.34213	CGFD	5	CGFD	9
0.103106	0.896894	0.186899	1.09266	0.0679573	0.95073	CGFD	10	CGFD	14
0.110675	0.889325	0.105363	0.675223	0.0234463	0.418825	CGFD	20	CGFD	23
0.102361	0.897639	0.0680891	0.506426	0.0102799	0.25826	CGFD	30	CGFD	34
0.103439	0.896561	0.0513662	0.393157	0.00664283	0.157676	CGFD	40	CGFD	44
0.0880108	0.911989	0.0370767	0.344526	0.00436239	0.113033	CGFD	50	CGFD	60
0.0909476	0.909052	0.0345863	0.313872	0.00317064	0.1098	CGFD	60	CGFD	65
0.0977865	0.902213	0.0307868	0.260536	0.00329945	0.0644947	CGFD	70	CGFD	74
0.102653	0.897347	0.0271599	0.220546	0.00161952	0.0505161	CGFD	80	CGFD	82
0.0843986	0.915601	0.0235805	0.23598	0.00149285	0.0544453	CGFD	90	CGFD	92
0.08129	0.91871	0.0197007	0.208049	0.00121401	0.0423583	CGFD	100	CGFD	111
0.10064	0.89936	0.0197495	0.167791	0.00132923	0.0310186	CGFD	110	CGFD	113
0.0903999	0.9096	0.0168617	0.161289	0.00155943	0.0259587	CGFD	120	CGFD	131
0.0947062	0.905294	0.01667	0.151693	0.00100951	0.0241267	CGFD	130	CGFD	133
0.0902481	0.909752	0.0161856	0.155491	0.00141481	0.0260176	CGFD	140	CGFD	140
0.0970704	0.90293	0.0140724	0.12564	0.000730774	0.0163043	CGFD	150	CGFD	158
0.0788771	0.921123	0.0153172	0.169623	0.00124731	0.0323359	CGFD	160	CGFD	146
0.0884072	0.911593	0.0119201	0.117923	0.000500704	0.0143123	CGFD	170	CGFD	184
0.0706122	0.929388	0.0123664	0.154501	0.000637065	0.0236436	CGFD	180	CGFD	176
0.0700793	0.929921	0.0114291	0.144034	0.000467674	0.0219673	CGFD	190	CGFD	191
0.0761404	0.92386	0.0108052	0.126354	0.000659185	0.0159315	CGFD	200	CGFD	200
m1	m2	mL1	mL2	vL1	vL2	model	gen
0.086182	0.913818	0.297607	1.62818	0.110851	1.37996	CGFD	5	CGFD	10
0.10306	0.89694	0.198511	1.13179	0.0671057	1.00082	CGFD	10	CGFD	14
0.112818	0.887182	0.106768	0.673383	0.0314239	0.457878	CGFD	20	CGFD	23
0.0846638	0.915336	0.0622719	0.561412	0.0140271	0.316717	CGFD	30	CGFD	37
0.0780777	0.921922	0.0491312	0.493997	0.00502582	0.250116	CGFD	40	CGFD	46
0.105535	0.894465	0.0447024	0.344411	0.0044275	0.12544	CGFD	50	CGFD	51
0.0894665	0.910533	0.0374664	0.341557	0.00646827	0.11442	CGFD	60	CGFD	63
0.088794	0.911206	0.0332821	0.308622	0.00331348	0.0991874	CGFD	70	CGFD	69
0.0966801	0.90332	0.0268152	0.232615	0.00204698	0.0552465	CGFD	80	CGFD	83
0.0801933	0.919807	0.0239026	0.252723	0.00175761	0.0704195	CGFD	90	CGFD	93
0.0919726	0.908027	0.0206757	0.192787	0.0010247	0.0390239	CGFD	100	CGFD	106
0.085283	0.914717	0.0181824	0.184171	0.00225409	0.0364775	CGFD	110	CGFD	124
0.0856167	0.914383	0.0189995	0.191561	0.00186875	0.0421421	CGFD	120	CGFD	116
0.0921695	0.90783	0.0160214	0.15098	0.000511096	0.0230008	CGFD	130	CGFD	134
0.0925267	0.907473	0.0159724	0.149645	0.00161413	0.0233788	CGFD	140	CGFD	139
0.0835905	0.91641	0.0146063	0.152396	0.000682814	0.0260476	CGFD	150	CGFD	151
0.0912512	0.908749	0.0142571	0.135676	0.00136035	0.0194778	CGFD	160	CGFD	155
0.0905357	0.909464	0.0126087	0.122014	0.000459329	0.015243	CGFD	170	CGFD	173
0.0693264	0.930674	0.012253	0.155968	0.000679342	0.0288417	CGFD	180	CGFD	178
0.0726482	0.927352	0.0116106	0.142305	0.000424268	0.0212723	CGFD	190	CGFD	189
0.0918859	0.908114	0.00988419	0.0952276	0.00025567	0.0094313	CGFD	200	CGFD	217
m1	m2	mL1	mL2	vL1	vL2	model	gen
0.0918371	0.908163	0.325567	1.62899	0.130705	1.37292	CGFD	5	CGFD	9
0.100195	0.899805	0.189792	1.13719	0.0639827	0.949368	CGFD	10	CGFD	14
0.0973479	0.902652	0.0946274	0.699504	0.02535	0.450314	CGFD	20	CGFD	26
0.114462	0.885538	0.0746289	0.492764	0.0116014	0.266913	CGFD	30	CGFD	31
0.108064	0.891936	0.0524369	0.383491	0.00863493	0.153631	CGFD	40	CGFD	43
0.0984707	0.901529	0.0407324	0.336026	0.00374461	0.12468	CGFD	50	CGFD	55
0.0912404	0.90876	0.0369956	0.329709	0.00400544	0.119392	CGFD	60	CGFD	62
0.0883193	0.911681	0.0324306	0.305506	0.00249241	0.0997042	CGFD	70	CGFD	69
0.113347	0.886653	0.0253644	0.187486	0.00164387	0.0366067	CGFD	80	CGFD	88
0.0777414	0.922259	0.0227314	0.248951	0.00120151	0.0727949	CGFD	90	CGFD	96
0.0870775	0.912923	0.0223347	0.219277	0.00119891	0.0496137	CGFD	100	CGFD	98
0.0796011	0.920399	0.0173502	0.188317	0.000755478	0.0373772	CGFD	110	CGFD	125
0.0860067	0.913993	0.0165996	0.167821	0.000776622	0.0275203	CGFD	120	CGFD	130
0.0976989	0.902301	0.0169763	0.149233	0.000878373	0.0248324	CGFD	130	CGFD	132
0.079608	0.920392	0.0139185	0.153388	0.000418892	0.0239832	CGFD	140	CGFD	153
0.0956119	0.904388	0.0136768	0.124464	0.00123641	0.0165643	CGFD	150	CGFD	165
0.0961243	0.903876	0.0144096	0.130062	0.000933944	0.0189866	CGFD	160	CGFD	154
0.0999923	0.900008	0.0128052	0.111307	0.000635728	0.0129516	CGFD	170	CGFD	173
0.0728323	0.927168	0.0104575	0.128246	0.000218141	0.0195539	CGFD	180	CGFD	201
0.064968	0.935032	0.0118771	0.162344	0.000661593	0.029585	CGFD	190	CGFD	186
0.0717069	0.928293	0.0110545	0.136824	0.000432264	0.018876	CGFD	200	CGFD	199
m1	m2	mL1	mL2	vL1	vL2	model	gen
0.0985193	0.901481	0.355558	1.64654	0.171196	1.33585	CGFD	5	CGFD	9
0.100493	0.899507	0.202335	1.18943	0.0986235	1.02099	CGFD	10	CGFD	13
0.103729	0.896271	0.0960823	0.663905	0.0176458	0.430253	CGFD	20	CGFD	25
0.0939452	0.906055	0.068469	0.556716	0.0134011	0.32441	CGFD	30	CGFD	34
0.0795607	0.920439	0.052043	0.508999	0.00782436	0.250378	CGFD	40	CGFD	45
0.0999986	0.900001	0.0412082	0.331747	0.00596594	0.111144	CGFD	50	CGFD	55
0.0809744	0.919026	0.0319583	0.328175	0.00341319	0.114948	CGFD	60	CGFD	69
0.0930491	0.906951	0.0303875	0.274245	0.0023153	0.0818563	CGFD	70	CGFD	73
0.0889078	0.911092	0.0303483	0.283719	0.00354285	0.082977	CGFD	80	CGFD	75
0.0841066	0.915893	0.0253174	0.254651	0.00250013	0.0664036	CGFD	90	CGFD	89
0.101341	0.898659	0.0216464	0.180968	0.001553	0.0352871	CGFD	100	CGFD	102
0.073084	0.926916	0.0188179	0.221994	0.00195583	0.0517364	CGFD	110	CGFD	118
0.0882113	0.911789	0.0185075	0.180627	0.00124068	0.0337821	CGFD	120	CGFD	120
0.104628	0.895372	0.0172121	0.141133	0.000730582	0.0225421	CGFD	130	CGFD	128
0.0707047	0.929295	0.0152765	0.188642	0.000505173	0.0385596	CGFD	140	CGFD	141
0.0884981	0.911502	0.0144555	0.142265	0.000544935	0.0223962	CGFD	150	CGFD	149
0.0883831	0.911617	0.0121093	0.120048	0.000583094	0.0153521	CGFD	160	CGFD	179
0.0857685	0.914231	0.0125019	0.128276	0.000663964	0.0177484	CGFD	170	CGFD	173
0.0632634	0.936737	0.0120521	0.169188	0.000820933	0.0307264	CGFD	180	CGFD	179
0.0648751	0.935125	0.0115112	0.157451	0.000369195	0.0253489	CGFD	190	CGFD	188
0.0740046	0.925995	0.0107833	0.129201	0.000312262	0.0185633	CGFD	200	CGFD	199
m1	m2	mL1	mL2	vL1	vL2	model	gen
0.092897	0.907103	0.315351	1.59491	0.141369	1.37584	CGFD	5	CGFD	10
0.0993953	0.900605	0.192533	1.13701	0.0574719	1.00563	CGFD	10	CGFD	14
0.106148	0.893852	0.106503	0.706835	0.0273311	0.447166	CGFD	20	CGFD	23
0.0861007	0.913899	0.0681311	0.594728	0.0130836	0.362109	CGFD	30	CGFD	35
0.0967306	0.903269	0.0544705	0.441067	0.00780582	0.203408	CGFD	40	CGFD	43
0.0978185	0.902181	0.0438484	0.362686	0.00801486	0.150991	CGFD	50	CGFD	52
0.0887989	0.911201	0.0309314	0.29108	0.00244575	0.0906882	CGFD	60	CGFD	72
0.0958475	0.904152	0.0308978	0.267073	0.00220722	0.0723275	CGFD	70	CGFD	72
0.0919513	0.908049	0.0266816	0.242659	0.00298382	0.0614839	CGFD	80	CGFD	85
0.0731969	0.926803	0.0230209	0.266068	0.00184792	0.0719642	CGFD	90	CGFD	95
0.0968899	0.90311	0.0211147	0.185682	0.00159171	0.0375737	CGFD	100	CGFD	105
0.0832671	0.916733	0.0192136	0.199398	0.00144294	0.0414565	CGFD	110	CGFD	114
0.0963583	0.903642	0.0178331	0.158987	0.00127716	0.0254818	CGFD	120	CGFD	126
0.0974597	0.90254	0.0175458	0.154699	0.001087	0.0266391	CGFD	130	CGFD	127
0.0799943	0.920006	0.0155694	0.169586	0.00141798	0.02924	CGFD	140	CGFD	143
0.0836925	0.916308	0.0141174	0.147801	0.000900157	0.0222551	CGFD	150	CGFD	155
0.089645	0.910355	0.0133029	0.129912	0.000512843	0.0188872	CGFD	160	CGFD	163
0.100474	0.899526	0.0136761	0.118593	0.000879	0.0154816	CGFD	170	CGFD	164
0.0676693	0.932331	0.0113254	0.148945	0.00032748	0.0221326	CGFD	180	CGFD	188
0.0696424	0.930358	0.0101854	0.130668	0.00037168	0.0176782	CGFD	190	CGFD	214
0.0680161	0.931984	0.0104781	0.137124	0.000459355	0.0212352	CGFD	200	CGFD	209
m1	m2	mL1	mL2	vL1	vL2	model	gen
0.0999477	0.900052	0.345143	1.61324	0.187197	1.44039	CGFD	5	CGFD	9
0.101902	0.898098	0.188272	1.11162	0.0565684	0.957923	CGFD	10	CGFD	14
0.102664	0.897336	0.0952798	0.671952	0.018316	0.440619	CGFD	20	CGFD	25
0.104201	0.895799	0.070386	0.511642	0.0130622	0.257116	CGFD	30	CGFD	34
0.08772	0.91228	0.0495477	0.44802	0.00585889	0.196744	CGFD	40	CGFD	46
0.0801572	0.919843	0.0417939	0.418031	0.00389651	0.169983	CGFD	50	CGFD	54
0.0989147	0.901085	0.034636	0.289544	0.00417172	0.0836101	CGFD	60	CGFD	65
0.0896075	0.910393	0.0283456	0.266717	0.00227623	0.0734363	CGFD	70	CGFD	78
0.0929969	0.907003	0.0259225	0.234848	0.00151451	0.0561229	CGFD	80	CGFD	86
0.0997591	0.900241	0.0222222	0.189358	0.00130271	0.036869	CGFD	90	CGFD	99
0.0801697	0.91983	0.0199324	0.213976	0.00101592	0.0497231	CGFD	100	CGFD	109
0.107741	0.892259	0.0189116	0.149865	0.000955475	0.0224834	CGFD	110	CGFD	116
0.0980955	0.901905	0.0203254	0.177133	0.0016695	0.0336728	CGFD	120	CGFD	110
0.09184	0.90816	0.0171463	0.161774	0.000845846	0.0297219	CGFD	130	CGFD	128
0.0898657	0.910134	0.0141921	0.137664	0.000721468	0.0214685	CGFD	140	CGFD	156
0.0876846	0.912315	0.0156977	0.155885	0.000882429	0.0258662	CGFD	150	CGFD	141
0.0925642	0.907436	0.0138422	0.130778	0.000553658	0.0172919	CGFD	160	CGFD	159
0.094507	0.905493	0.012182	0.112811	0.000407012	0.0136134	CGFD	170	CGFD	179
0.0679929	0.932007	0.0120617	0.15729	0.000552195	0.0242984	CGFD	180	CGFD	181
0.0882927	0.911707	0.01266	0.125515	0.000708288	0.0172516	CGFD	190	CGFD	176
0.0759111	0.924089	0.0108775	0.127519	0.000331936	0.0174217	CGFD	200	CGFD	196
m1	m2	mL1	mL2	vL1	vL2	model	gen
0.105807	0.894193	0.345023	1.56876	0.176679	1.3557	CGFD	5	CGFD	9
0.104517	0.895483	0.184713	1.07835	0.0717273	0.924407	CGFD	10	CGFD	14
0.0951659	0.904834	0.0908144	0.6844	0.0145988	0.463073	CGFD	20	CGFD	26
0.104166	0.895834	0.0644659	0.475769	0.0114988	0.234694	CGFD	30	CGFD	36
0.103422	0.896578	0.0563608	0.424918	0.00991843	0.187936	CGFD	40	CGFD	41
0.0934328	0.906567	0.0456977	0.392524	0.00751418	0.143631	CGFD	50	CGFD	50
0.0853314	0.914669	0.0332352	0.320796	0.00388143	0.107866	CGFD	60	CGFD	67
0.092418	0.907582	0.0286235	0.25968	0.00220842	0.0701511	CGFD	70	CGFD	77
0.0939571	0.906043	0.0302965	0.266745	0.00287259	0.0748984	CGFD	80	CGFD	75
0.0802184	0.919782	0.0229387	0.243436	0.00271268	0.0608533	CGFD	90	CGFD	96
0.114925	0.885075	0.0227143	0.165783	0.00275142	0.0268782	CGFD	100	CGFD	101
0.0840807	0.915919	0.0179948	0.184785	0.00134672	0.0363483	CGFD	110	CGFD	122
0.10499	0.89501	0.0194787	0.15842	0.00147915	0.0259326	CGFD	120	CGFD	115
0.104356	0.895644	0.0167037	0.137747	0.00182839	0.0195508	CGFD	130	CGFD	134
0.0757226	0.924277	0.0140314	0.162701	0.00102966	0.0262594	CGFD	140	CGFD	154
0.0776748	0.922325	0.0157051	0.176465	0.001016	0.0306992	CGFD	150	CGFD	143
0.103582	0.896418	0.0134771	0.112515	0.000501574	0.0133986	CGFD	160	CGFD	163
0.0966588	0.903341	0.0127997	0.115345	0.000639681	0.0135696	CGFD	170	CGFD	172
0.0705731	0.929427	0.0112512	0.142432	0.000392714	0.0238434	CGFD	180	CGFD	188
0.0834936	0.916506	0.0118158	0.124758	0.000355172	0.0174172	CGFD	190	CGFD	184
0.0958916	0.904108	0.0111887	0.102227	0.000456153	0.0116456	CGFD	200	CGFD	195
m1	m2	mL1	mL2	vL1	vL2	model	gen
0.0908895	0.90911	0.330007	1.62462	0.159122	1.33907	CGFD	5	CGFD	10
0.0941185	0.905882	0.176472	1.12474	0.0668789	0.974079	CGFD	10	CGFD	15
0.103082	0.896918	0.10568	0.728461	0.0206742	0.529384	CGFD	20	CGFD	22
0.105664	0.894336	0.0650909	0.474658	0.0134059	0.238245	CGFD	30	CGFD	36
0.110833	0.889167	0.0514603	0.372426	0.00685821	0.139577	CGFD	40	CGFD	44
0.0881607	0.911839	0.041973	0.383461	0.00631008	0.14642	CGFD	50	CGFD	54
0.0863584	0.913642	0.0346763	0.328304	0.00377205	0.108053	CGFD	60	CGFD	65
0.115334	0.884666	0.0280704	0.202017	0.00178828	0.0454825	CGFD	70	CGFD	80
0.0934363	0.906564	0.0265948	0.239383	0.00183632	0.0595721	CGFD	80	CGFD	83
0.0866812	0.913319	0.0235627	0.229694	0.00216331	0.0527612	CGFD	90	CGFD	95
0.0910585	0.908942	0.0218781	0.20439	0.00115649	0.0425774	CGFD	100	CGFD	101
0.0897545	0.910245	0.02007	0.191211	0.0018291	0.03869	CGFD	110	CGFD	110
0.092668	0.907332	0.016058	0.150179	0.000888857	0.0256914	CGFD	120	CGFD	136
0.111308	0.888692	0.0165679	0.127373	0.00119032	0.0178784	CGFD	130	CGFD	135
0.0878207	0.912179	0.0150485	0.14966	0.000931291	0.0238092	CGFD	140	CGFD	147
0.0934723	0.906528	0.0135222	0.12579	0.000673378	0.0165827	CGFD	150	CGFD	164
0.104588	0.895412	0.0145388	0.120089	0.000534044	0.0146588	CGFD	160	CGFD	153
0.0944281	0.905572	0.012147	0.112203	0.000451757	0.0136849	CGFD	170	CGFD	179
0.0707244	0.929276	0.0128201	0.160208	0.000794111	0.0273997	CGFD	180	CGFD	174
0.0786587	0.921341	0.0110924	0.124829	0.000298141	0.0160784	CGFD	190	CGFD	194
0.0937517	0.906248	0.010572	0.0990661	0.000426424	0.0102828	CGFD	200	CGFD	205
m1	m2	mL1	mL2	vL1	vL2	model	gen
0.105977	0.894023	0.352278	1.59291	0.141594	1.34986	CGFD	5	CGFD	8
0.102223	0.897777	0.190626	1.12751	0.0624118	0.979073	CGFD	10	CGFD	14
0.0895857	0.910414	0.0966318	0.756839	0.0185656	0.532085	CGFD	20	CGFD	25
0.0942597	0.90574	0.0667522	0.545764	0.0108013	0.30918	CGFD	30	CGFD	35
0.0934102	0.90659	0.0488207	0.415232	0.00746336	0.174004	CGFD	40	CGFD	48
0.0924469	0.907553	0.0384395	0.337485	0.00296164	0.107731	CGFD	50	CGFD	58
0.0885628	0.911437	0.038263	0.355683	0.00519433	0.124334	CGFD	60	CGFD	60
0.0713603	0.92864	0.0285489	0.335047	0.00171369	0.11381	CGFD	70	CGFD	77
0.0953114	0.904689	0.0285221	0.251302	0.00250618	0.0657606	CGFD	80	CGFD	79
0.0982038	0.901796	0.0260372	0.222414	0.00260908	0.0516696	CGFD	90	CGFD	87
0.0922322	0.907768	0.0226847	0.210091	0.00219368	0.0498663	CGFD	100	CGFD	98
0.0920843	0.907916	0.0194271	0.18065	0.000962961	0.0340386	CGFD	110	CGFD	113
0.0818379	0.918162	0.0152044	0.162029	0.000628887	0.0265319	CGFD	120	CGFD	144
0.103721	0.896279	0.0179981	0.149266	0.00118312	0.0243257	CGFD	130	CGFD	124
0.0855898	0.91441	0.0157491	0.160048	0.000601007	0.0293099	CGFD	140	CGFD	138
0.0884809	0.911519	0.0133749	0.13216	0.000563794	0.0195907	CGFD	150	CGFD	163
0.102404	0.897596	0.0130098	0.109893	0.000560673	0.012198	CGFD	160	CGFD	168
0.102107	0.897893	0.0129338	0.110572	0.000420878	0.013358	CGFD	170	CGFD	168
0.073104	0.926896	0.0106884	0.129666	0.000606583	0.0175544	CGFD	180	CGFD	201
0.0756333	0.924367	0.0113999	0.133426	0.000347862	0.0197176	CGFD	190	CGFD	188
0.0876096	0.91239	0.0109827	0.110985	0.000609449	0.0140417	CGFD	200	CGFD	202

## Sheet: 20%
m1	m2	mL1	mL2	vL1	vL2	sim_model	sim_gen	model_infer	gen_infer
0.243454	0.756546	0.392667	0.952629	0.235198	0.870452	CGFD	5	CGFD	6
0.212967	0.787033	0.220691	0.670053	0.0805873	0.478116	CGFD	10	CGFD	11
0.201266	0.798734	0.107438	0.384469	0.0228152	0.153858	CGFD	20	CGFD	23
0.206727	0.793273	0.0789286	0.282849	0.0157806	0.0832676	CGFD	30	CGFD	31
0.205341	0.794659	0.0570523	0.208938	0.00822208	0.0466611	CGFD	40	CGFD	42
0.192578	0.807422	0.0452105	0.180682	0.00512519	0.0355589	CGFD	50	CGFD	52
0.192979	0.807021	0.0375598	0.150505	0.00492123	0.0229492	CGFD	60	CGFD	64
0.192472	0.807528	0.0340357	0.13752	0.00394751	0.0188971	CGFD	70	CGFD	71
0.187747	0.812253	0.0295878	0.123874	0.00288406	0.0155885	CGFD	80	CGFD	80
0.187333	0.812667	0.0257325	0.108555	0.00231093	0.0118102	CGFD	90	CGFD	92
0.218413	0.781587	0.0241207	0.0844807	0.00159095	0.00762442	CGFD	100	CGFD	101
0.184648	0.815352	0.020095	0.0866858	0.0011754	0.00820429	CGFD	110	CGFD	117
0.213178	0.786822	0.0200583	0.0726018	0.00119327	0.00571046	CGFD	120	CGFD	121
0.186179	0.813821	0.0177595	0.0760728	0.00134988	0.00581261	CGFD	130	CGFD	135
0.180892	0.819108	0.0173886	0.0769115	0.00139636	0.00627875	CGFD	140	CGFD	138
0.180441	0.819559	0.0163851	0.0731341	0.00135671	0.00569346	CGFD	150	CGFD	146
0.16933	0.83067	0.0149469	0.0721381	0.000978377	0.00533935	CGFD	160	CGFD	158
0.163205	0.836795	0.0137934	0.0692257	0.00077074	0.00519614	CGFD	170	CGFD	168
0.191035	0.808965	0.0131262	0.0548435	0.000722073	0.00320493	CGFD	180	CGFD	181
0.189188	0.810812	0.0120059	0.0508213	0.000837302	0.00283821	CGFD	190	CGFD	198
0.200201	0.799799	0.0123983	0.0489311	0.000595042	0.00253139	CGFD	200	CGFD	195
m1	m2	mL1	mL2	vL1	vL2	model	gen
0.179806	0.820194	0.316839	1.05041	0.126768	0.988265	CGFD	5	CGFD	8
0.191023	0.808977	0.19881	0.698649	0.0645992	0.506676	CGFD	10	CGFD	12
0.163712	0.836288	0.10622	0.473482	0.0274087	0.243111	CGFD	20	CGFD	22
0.206536	0.793464	0.0760722	0.271463	0.0144285	0.0753842	CGFD	30	CGFD	32
0.193732	0.806268	0.0557971	0.218058	0.00726551	0.0506343	CGFD	40	CGFD	43
0.198513	0.801487	0.0464721	0.178704	0.00569793	0.0313334	CGFD	50	CGFD	52
0.193413	0.806587	0.0419059	0.168302	0.00613927	0.0295887	CGFD	60	CGFD	58
0.177521	0.822479	0.0337011	0.149951	0.00391012	0.0240695	CGFD	70	CGFD	70
0.20776	0.79224	0.0299996	0.111224	0.00352047	0.0125928	CGFD	80	CGFD	81
0.208795	0.791205	0.0258797	0.0954408	0.00213559	0.0094267	CGFD	90	CGFD	93
0.183772	0.816228	0.0221334	0.0955864	0.00131552	0.00960161	CGFD	100	CGFD	105
0.197079	0.802921	0.0224666	0.0895202	0.00172854	0.00830829	CGFD	110	CGFD	108
0.191977	0.808023	0.0199163	0.0820953	0.0018116	0.00695947	CGFD	120	CGFD	121
0.204819	0.795181	0.0190433	0.0727217	0.00119958	0.00606595	CGFD	130	CGFD	126
0.164008	0.835992	0.015677	0.0779752	0.000845243	0.00640511	CGFD	140	CGFD	148
0.188964	0.811036	0.0164453	0.069391	0.00129354	0.00525419	CGFD	150	CGFD	145
0.18136	0.81864	0.0146895	0.065133	0.000983997	0.0045307	CGFD	160	CGFD	160
0.177529	0.822471	0.0139015	0.0634521	0.0009117	0.00419239	CGFD	170	CGFD	169
0.195878	0.804122	0.0130647	0.052813	0.000855371	0.00290932	CGFD	180	CGFD	184
0.187785	0.812215	0.0124622	0.0530614	0.000749841	0.00296888	CGFD	190	CGFD	189
0.193688	0.806312	0.0122658	0.0502453	0.000795912	0.00269188	CGFD	200	CGFD	197
m1	m2	mL1	mL2	vL1	vL2	model	gen
0.213383	0.786617	0.364757	1.02658	0.178954	0.932464	CGFD	5	CGFD	7
0.206511	0.793489	0.203961	0.648408	0.0704748	0.413377	CGFD	10	CGFD	12
0.200002	0.799998	0.104851	0.381481	0.0225493	0.155962	CGFD	20	CGFD	23
0.18509	0.81491	0.0777416	0.317034	0.0165956	0.107311	CGFD	30	CGFD	31
0.18467	0.81533	0.0590078	0.243746	0.0100274	0.0621502	CGFD	40	CGFD	41
0.213783	0.786217	0.0486792	0.170716	0.00647833	0.0290762	CGFD	50	CGFD	51
0.192378	0.807622	0.0400024	0.161997	0.00511605	0.0266069	CGFD	60	CGFD	60
0.19533	0.80467	0.0325912	0.129786	0.0040789	0.0171338	CGFD	70	CGFD	74
0.201378	0.798622	0.029843	0.114745	0.00284195	0.0130599	CGFD	80	CGFD	81
0.180262	0.819738	0.0258055	0.114117	0.00241738	0.0134886	CGFD	90	CGFD	92
0.194116	0.805884	0.0230154	0.0938211	0.00147569	0.00949302	CGFD	100	CGFD	103
0.181311	0.818689	0.0207598	0.09124	0.00199769	0.00844613	CGFD	110	CGFD	116
0.208426	0.791574	0.0204306	0.0762902	0.00153206	0.00588841	CGFD	120	CGFD	119
0.204498	0.795502	0.0167444	0.0640802	0.000774643	0.00417088	CGFD	130	CGFD	142
0.178755	0.821245	0.0166303	0.0747096	0.000852374	0.00578353	CGFD	140	CGFD	142
0.191144	0.808856	0.0168094	0.0699173	0.00143364	0.00506411	CGFD	150	CGFD	144
0.175451	0.824549	0.014627	0.0674317	0.000685234	0.00499525	CGFD	160	CGFD	161
0.187765	0.812235	0.0140982	0.0599288	0.000989217	0.00375477	CGFD	170	CGFD	171
0.20882	0.79118	0.0135433	0.0506193	0.000893971	0.00278239	CGFD	180	CGFD	180
0.160494	0.839506	0.0117032	0.060194	0.000612657	0.00400645	CGFD	190	CGFD	197
0.191184	0.808816	0.012617	0.0528207	0.000603724	0.00286913	CGFD	200	CGFD	188
m1	m2	mL1	mL2	vL1	vL2	model	gen
0.201341	0.798659	0.367747	1.06963	0.183471	0.981929	CGFD	5	CGFD	7
0.19751	0.80249	0.198419	0.674361	0.0645796	0.463695	CGFD	10	CGFD	12
0.193748	0.806252	0.107315	0.403883	0.0223872	0.170265	CGFD	20	CGFD	22
0.199672	0.800328	0.0729951	0.272568	0.0144304	0.0751561	CGFD	30	CGFD	33
0.169026	0.830974	0.055631	0.255259	0.00914822	0.0677633	CGFD	40	CGFD	43
0.183884	0.816116	0.0449502	0.188934	0.0067641	0.0358785	CGFD	50	CGFD	53
0.177474	0.822526	0.039435	0.174233	0.00653495	0.0334839	CGFD	60	CGFD	61
0.202301	0.797699	0.034606	0.13148	0.00377719	0.017514	CGFD	70	CGFD	70
0.187954	0.812046	0.0261607	0.110326	0.00265479	0.0129487	CGFD	80	CGFD	91
0.172751	0.827249	0.0278687	0.128538	0.00282591	0.0176235	CGFD	90	CGFD	85
0.189808	0.810192	0.0241691	0.100959	0.00175044	0.0102256	CGFD	100	CGFD	98
0.210347	0.789653	0.0220096	0.0810593	0.00196578	0.00712853	CGFD	110	CGFD	111
0.206952	0.793048	0.0186935	0.0703134	0.00138856	0.00530516	CGFD	120	CGFD	130
0.197894	0.802106	0.018892	0.0748611	0.00170853	0.00567167	CGFD	130	CGFD	129
0.170924	0.829076	0.0163031	0.0771921	0.00119573	0.00628601	CGFD	140	CGFD	144
0.187674	0.812326	0.016715	0.0711422	0.000955463	0.0054238	CGFD	150	CGFD	143
0.164238	0.835762	0.0153757	0.0765963	0.000957748	0.00595585	CGFD	160	CGFD	151
0.183501	0.816499	0.0133975	0.0585707	0.000844277	0.00378133	CGFD	170	CGFD	178
0.20385	0.79615	0.0149181	0.057332	0.00107105	0.00337266	CGFD	180	CGFD	165
0.176271	0.823729	0.0121556	0.0557594	0.000466929	0.00326951	CGFD	190	CGFD	192
0.170578	0.829422	0.0120571	0.0578448	0.000518816	0.00349577	CGFD	200	CGFD	192
m1	m2	mL1	mL2	vL1	vL2	model	gen
0.181152	0.818848	0.31278	1.04091	0.141137	0.949348	CGFD	5	CGFD	8
0.187124	0.812876	0.197146	0.705315	0.0723965	0.493026	CGFD	10	CGFD	12
0.201973	0.798027	0.110217	0.39199	0.0293657	0.168941	CGFD	20	CGFD	22
0.21141	0.78859	0.0768882	0.267697	0.0151979	0.0772744	CGFD	30	CGFD	32
0.198804	0.801196	0.0548109	0.210058	0.00722751	0.0472522	CGFD	40	CGFD	44
0.19831	0.80169	0.0466567	0.1796	0.00689971	0.0367869	CGFD	50	CGFD	52
0.193863	0.806137	0.042386	0.168501	0.00567785	0.0287991	CGFD	60	CGFD	57
0.191363	0.808637	0.0329203	0.134455	0.00461744	0.0182596	CGFD	70	CGFD	73
0.190736	0.809264	0.0313754	0.129189	0.00345092	0.0176382	CGFD	80	CGFD	76
0.223515	0.776485	0.0264789	0.0900881	0.00226192	0.00826457	CGFD	90	CGFD	93
0.197759	0.802241	0.0239032	0.0946923	0.00187931	0.00898952	CGFD	100	CGFD	100
0.204388	0.795612	0.0223426	0.0852593	0.00207802	0.00775342	CGFD	110	CGFD	108
0.219702	0.780298	0.0202079	0.070379	0.00136152	0.00523714	CGFD	120	CGFD	120
0.170932	0.829068	0.0178791	0.0847033	0.00151593	0.00766704	CGFD	130	CGFD	132
0.167588	0.832412	0.0160269	0.0779746	0.000867237	0.00638219	CGFD	140	CGFD	144
0.204364	0.795636	0.0157132	0.0603746	0.000666678	0.00380338	CGFD	150	CGFD	151
0.196244	0.803756	0.0149046	0.0600228	0.000736088	0.00383478	CGFD	160	CGFD	159
0.174047	0.825953	0.0137814	0.0644982	0.000775275	0.00439514	CGFD	170	CGFD	170
0.19263	0.80737	0.0131522	0.054379	0.000809819	0.00294133	CGFD	180	CGFD	183
0.179768	0.820232	0.0125354	0.0564137	0.000725026	0.00330435	CGFD	190	CGFD	188
0.177587	0.822413	0.0108257	0.0494239	0.000329973	0.00261732	CGFD	200	CGFD	215
m1	m2	mL1	mL2	vL1	vL2	model	gen
0.189426	0.810574	0.351603	1.08317	0.178929	0.987454	CGFD	5	CGFD	7
0.212916	0.787084	0.220829	0.680721	0.0895746	0.502404	CGFD	10	CGFD	11
0.194307	0.805693	0.108576	0.405295	0.0296431	0.181726	CGFD	20	CGFD	22
0.206028	0.793972	0.0748399	0.268385	0.0123817	0.0766578	CGFD	30	CGFD	32
0.183353	0.816647	0.0588378	0.245485	0.0128976	0.063615	CGFD	40	CGFD	41
0.173893	0.826107	0.0436642	0.196614	0.00473362	0.0391746	CGFD	50	CGFD	53
0.190825	0.809175	0.0393995	0.15985	0.00545373	0.0259447	CGFD	60	CGFD	62
0.187936	0.812064	0.0321418	0.133572	0.00350527	0.0191207	CGFD	70	CGFD	74
0.180903	0.819097	0.0291055	0.127156	0.00313146	0.0171076	CGFD	80	CGFD	82
0.202299	0.797701	0.025983	0.099827	0.00181587	0.0105215	CGFD	90	CGFD	92
0.196521	0.803479	0.0243257	0.0973717	0.00194546	0.00959921	CGFD	100	CGFD	98
0.179608	0.820392	0.0211563	0.0943974	0.0017637	0.0095788	CGFD	110	CGFD	112
0.220374	0.779626	0.0213886	0.0740767	0.00208327	0.00549976	CGFD	120	CGFD	117
0.159887	0.840113	0.0175251	0.0899278	0.0010194	0.00907506	CGFD	130	CGFD	131
0.189454	0.810546	0.0157741	0.0662233	0.000965001	0.00480111	CGFD	140	CGFD	151
0.189535	0.810465	0.0157084	0.066084	0.00119697	0.00448034	CGFD	150	CGFD	153
0.178942	0.821058	0.0147738	0.066561	0.00104482	0.00473837	CGFD	160	CGFD	159
0.189068	0.810932	0.0136721	0.057721	0.000774772	0.0035452	CGFD	170	CGFD	174
0.188001	0.811999	0.0131695	0.0561516	0.00075309	0.00318832	CGFD	180	CGFD	179
0.164967	0.835033	0.0133338	0.0663339	0.000822915	0.00463734	CGFD	190	CGFD	177
0.181175	0.818825	0.011965	0.0534714	0.000615591	0.00306959	CGFD	200	CGFD	197
m1	m2	mL1	mL2	vL1	vL2	model	gen
0.208966	0.791034	0.375389	1.04715	0.1965	0.987157	CGFD	5	CGFD	7
0.197681	0.802319	0.194201	0.664446	0.0744404	0.466807	CGFD	10	CGFD	13
0.187718	0.812282	0.119852	0.457516	0.0378659	0.21622	CGFD	20	CGFD	20
0.172157	0.827843	0.0681586	0.301171	0.00993754	0.105017	CGFD	30	CGFD	34
0.199471	0.800529	0.0574292	0.218376	0.00858186	0.0500841	CGFD	40	CGFD	42
0.194629	0.805371	0.0467717	0.184085	0.00695826	0.03626	CGFD	50	CGFD	52
0.195826	0.804174	0.039247	0.155021	0.0052607	0.0249815	CGFD	60	CGFD	62
0.203642	0.796358	0.0333247	0.127087	0.00238255	0.0170693	CGFD	70	CGFD	71
0.186415	0.813585	0.0294166	0.123747	0.00314651	0.0162857	CGFD	80	CGFD	81
0.199497	0.800503	0.0254907	0.0996581	0.00329277	0.0103378	CGFD	90	CGFD	95
0.200551	0.799449	0.0232996	0.0907391	0.00144959	0.00866221	CGFD	100	CGFD	103
0.196804	0.803196	0.0221564	0.0881059	0.00195653	0.00839219	CGFD	110	CGFD	110
0.194987	0.805013	0.019586	0.0795795	0.00124832	0.0067263	CGFD	120	CGFD	122
0.176807	0.823193	0.0176037	0.0800544	0.00114441	0.00674522	CGFD	130	CGFD	134
0.168505	0.831495	0.01703	0.0821906	0.00143676	0.0070916	CGFD	140	CGFD	140
0.181809	0.818191	0.0158181	0.0697223	0.00103567	0.00542115	CGFD	150	CGFD	149
0.167908	0.832092	0.0142335	0.0690008	0.000724177	0.00507221	CGFD	160	CGFD	163
0.186869	0.813131	0.0151674	0.0649422	0.0010284	0.00466732	CGFD	170	CGFD	157
0.200242	0.799758	0.0134885	0.0533083	0.000547395	0.00286679	CGFD	180	CGFD	176
0.182023	0.817977	0.0131551	0.0582328	0.000593847	0.00383845	CGFD	190	CGFD	179
0.184562	0.815438	0.0113944	0.0496663	0.000485523	0.0025965	CGFD	200	CGFD	205
m1	m2	mL1	mL2	vL1	vL2	model	gen
0.202926	0.797074	0.358632	1.05398	0.213346	0.992239	CGFD	5	CGFD	7
0.196054	0.803946	0.216236	0.725092	0.0936529	0.514652	CGFD	10	CGFD	12
0.207118	0.792882	0.110833	0.385284	0.028018	0.163954	CGFD	20	CGFD	22
0.184136	0.815864	0.0766702	0.310904	0.0170493	0.104958	CGFD	30	CGFD	31
0.229045	0.770955	0.0620509	0.199471	0.00924964	0.0419275	CGFD	40	CGFD	40
0.185562	0.814438	0.0475952	0.198543	0.00649413	0.0400729	CGFD	50	CGFD	50
0.19373	0.80627	0.0385181	0.154199	0.0050862	0.0245934	CGFD	60	CGFD	62
0.17596	0.82404	0.0317666	0.143342	0.00331428	0.0226033	CGFD	70	CGFD	74
0.212366	0.787634	0.0291045	0.105211	0.00289801	0.0116737	CGFD	80	CGFD	83
0.182018	0.817982	0.0260926	0.113727	0.00201018	0.0134165	CGFD	90	CGFD	90
0.202697	0.797303	0.0240353	0.092023	0.00146761	0.0086837	CGFD	100	CGFD	100
0.194806	0.805194	0.0215057	0.087276	0.002335	0.00776203	CGFD	110	CGFD	112
0.203493	0.796507	0.0181961	0.070038	0.00082564	0.00502259	CGFD	120	CGFD	130
0.171394	0.828606	0.0176619	0.0833958	0.00132126	0.00737213	CGFD	130	CGFD	133
0.176217	0.823783	0.0172346	0.0789916	0.00158619	0.00647574	CGFD	140	CGFD	136
0.175773	0.824227	0.0165622	0.0759714	0.00102953	0.00584274	CGFD	150	CGFD	142
0.172638	0.827362	0.0138781	0.0652579	0.00054143	0.00444645	CGFD	160	CGFD	167
0.177943	0.822057	0.0139472	0.0633509	0.0005802	0.00427349	CGFD	170	CGFD	167
0.197059	0.802941	0.0126256	0.0508204	0.000434788	0.00258866	CGFD	180	CGFD	188
0.178436	0.821564	0.0132654	0.0601401	0.00072561	0.00374056	CGFD	190	CGFD	178
0.177641	0.822359	0.0115286	0.052824	0.000612741	0.00299618	CGFD	200	CGFD	203
m1	m2	mL1	mL2	vL1	vL2	model	gen
0.201005	0.798995	0.348312	1.03096	0.16821	0.936891	CGFD	5	CGFD	7
0.207301	0.792699	0.206441	0.660812	0.0840792	0.474179	CGFD	10	CGFD	12
0.221896	0.778104	0.119085	0.378103	0.0352913	0.150533	CGFD	20	CGFD	21
0.197647	0.802353	0.0794161	0.29855	0.01751	0.0952797	CGFD	30	CGFD	31
0.183727	0.816273	0.0566695	0.236801	0.00881965	0.0596043	CGFD	40	CGFD	42
0.202501	0.797499	0.0471069	0.177107	0.00598041	0.0332849	CGFD	50	CGFD	51
0.176175	0.823825	0.0392956	0.175827	0.00321656	0.0340321	CGFD	60	CGFD	59
0.174949	0.825051	0.031804	0.143957	0.00306123	0.0208711	CGFD	70	CGFD	74
0.177432	0.822568	0.0296999	0.13348	0.00306604	0.0189875	CGFD	80	CGFD	80
0.209648	0.790352	0.0265952	0.0981601	0.00214868	0.0102546	CGFD	90	CGFD	91
0.207735	0.792265	0.024663	0.0918968	0.00211095	0.00950155	CGFD	100	CGFD	99
0.194521	0.805479	0.022514	0.0908094	0.00155888	0.00899236	CGFD	110	CGFD	107
0.17576	0.82424	0.0198992	0.091198	0.00127238	0.008857	CGFD	120	CGFD	118
0.213207	0.786793	0.018738	0.0679123	0.00159403	0.00454636	CGFD	130	CGFD	132
0.166039	0.833961	0.0173961	0.0850981	0.000928588	0.00810205	CGFD	140	CGFD	135
0.174857	0.825143	0.0152552	0.0706358	0.00100059	0.00529218	CGFD	150	CGFD	155
0.19939	0.80061	0.0155364	0.061322	0.00083605	0.00371343	CGFD	160	CGFD	154
0.172842	0.827158	0.0142354	0.0669831	0.000852639	0.00486429	CGFD	170	CGFD	165
0.203639	0.796361	0.0136705	0.0526215	0.000758874	0.00297147	CGFD	180	CGFD	178
0.171231	0.828769	0.0120841	0.0576669	0.000597999	0.00339266	CGFD	190	CGFD	194
0.167355	0.832645	0.0115129	0.0563693	0.000336537	0.00332031	CGFD	200	CGFD	200
m1	m2	mL1	mL2	vL1	vL2	model	gen
0.205809	0.794191	0.377054	1.06069	0.205157	1.02499	CGFD	5	CGFD	7
0.195304	0.804696	0.192497	0.668722	0.0777081	0.461075	CGFD	10	CGFD	13
0.196855	0.803145	0.115008	0.422245	0.0385936	0.194438	CGFD	20	CGFD	22
0.204597	0.795403	0.0759289	0.275902	0.0129851	0.0814126	CGFD	30	CGFD	32
0.183581	0.816419	0.0567266	0.238748	0.0103518	0.0573204	CGFD	40	CGFD	42
0.213556	0.786444	0.04716	0.166634	0.00754101	0.0277572	CGFD	50	CGFD	52
0.195716	0.804284	0.0398777	0.156552	0.00592762	0.0259792	CGFD	60	CGFD	61
0.178164	0.821836	0.0306364	0.136688	0.00277619	0.0196642	CGFD	70	CGFD	76
0.188689	0.811311	0.0303176	0.126454	0.00333582	0.0173737	CGFD	80	CGFD	79
0.188759	0.811241	0.0250191	0.104424	0.00196705	0.0110407	CGFD	90	CGFD	95
0.18384	0.81616	0.0217177	0.094272	0.00167132	0.00923489	CGFD	100	CGFD	109
0.208108	0.791892	0.0210635	0.0784861	0.0018226	0.00678679	CGFD	110	CGFD	114
0.198141	0.801859	0.0201533	0.0798135	0.00144715	0.00676249	CGFD	120	CGFD	120
0.184992	0.815008	0.0187357	0.0811121	0.00103865	0.00670289	CGFD	130	CGFD	127
0.16976	0.83024	0.0171288	0.0818004	0.0012519	0.00693074	CGFD	140	CGFD	137
0.177126	0.822874	0.0157172	0.0715258	0.00101999	0.00558121	CGFD	150	CGFD	149
0.175732	0.824268	0.0153243	0.0704628	0.000810591	0.00531628	CGFD	160	CGFD	154
0.150288	0.849712	0.0132959	0.0738265	0.000620161	0.00614275	CGFD	170	CGFD	170
0.195343	0.804657	0.0133011	0.0540688	0.000788848	0.00313389	CGFD	180	CGFD	181
0.160539	0.839461	0.012525	0.064634	0.000791999	0.00420098	CGFD	190	CGFD	186
0.188909	0.811091	0.0122994	0.0520695	0.000524808	0.00303769	CGFD	200	CGFD	191

## Sheet: 30%
m1	m2	mL1	mL2	vL1	vL2	sim_model	sim_gen	model_infer	gen_infer
0.29499	0.70501	0.39223	0.794377	0.220619	0.678498	CGFD	5	CGFD	6
0.324358	0.675642	0.224469	0.430345	0.0946868	0.203182	CGFD	10	CGFD	12
0.29301	0.70699	0.115986	0.266873	0.0296928	0.0778971	CGFD	20	CGFD	22
0.303711	0.696289	0.0853119	0.18876	0.0172873	0.0402495	CGFD	30	CGFD	31
0.285301	0.714699	0.0646636	0.156732	0.0122325	0.0264348	CGFD	40	CGFD	41
0.285374	0.714626	0.0513918	0.124935	0.00922287	0.0159685	CGFD	50	CGFD	51
0.268676	0.731324	0.0437316	0.116631	0.00673496	0.014145	CGFD	60	CGFD	60
0.300842	0.699158	0.0387892	0.0885103	0.00442172	0.00800491	CGFD	70	CGFD	69
0.296196	0.703804	0.0323108	0.0757355	0.00403972	0.00598083	CGFD	80	CGFD	83
0.268248	0.731752	0.0279291	0.0749362	0.00237702	0.00580006	CGFD	90	CGFD	92
0.273418	0.726582	0.0267554	0.0698637	0.00192286	0.00493847	CGFD	100	CGFD	97
0.303728	0.696272	0.0254824	0.057912	0.00253653	0.00357679	CGFD	110	CGFD	107
0.271625	0.728375	0.0204377	0.0541157	0.00117585	0.00310806	CGFD	120	CGFD	125
0.296367	0.703633	0.0200814	0.0472607	0.001326	0.00230874	CGFD	130	CGFD	131
0.27694	0.72306	0.0194589	0.0502911	0.00134081	0.00263316	CGFD	140	CGFD	135
0.254322	0.745678	0.0174243	0.0505316	0.00106272	0.00271448	CGFD	150	CGFD	147
0.28998	0.71002	0.0164984	0.0401198	0.00113074	0.00165135	CGFD	160	CGFD	160
0.286133	0.713867	0.0163571	0.0404362	0.00113809	0.00167245	CGFD	170	CGFD	163
0.267891	0.732109	0.014768	0.0400817	0.000855437	0.00167015	CGFD	180	CGFD	176
0.299297	0.700703	0.0138047	0.0320908	0.000638294	0.00108362	CGFD	190	CGFD	192
0.257008	0.742992	0.0136235	0.0391023	0.000872596	0.00157812	CGFD	200	CGFD	189
m1	m2	mL1	mL2	vL1	vL2	model	gen
0.309765	0.690235	0.390051	0.758847	0.22391	0.634861	CGFD	5	CGFD	7
0.304573	0.695427	0.223883	0.46686	0.0865178	0.240398	CGFD	10	CGFD	12
0.302758	0.697242	0.132281	0.286882	0.0421334	0.0845004	CGFD	20	CGFD	20
0.311166	0.688834	0.0849311	0.180678	0.0206036	0.0365398	CGFD	30	CGFD	32
0.286186	0.713814	0.060923	0.14685	0.00945031	0.0236774	CGFD	40	CGFD	43
0.296551	0.703449	0.0501353	0.116169	0.00619681	0.0138434	CGFD	50	CGFD	52
0.273886	0.726114	0.0413075	0.107255	0.00468711	0.0121501	CGFD	60	CGFD	63
0.304031	0.695969	0.0383938	0.0862505	0.00459706	0.00808364	CGFD	70	CGFD	70
0.322156	0.677844	0.0337483	0.0703097	0.00353713	0.00524566	CGFD	80	CGFD	81
0.329261	0.670739	0.0305425	0.0614957	0.00298793	0.00400712	CGFD	90	CGFD	89
0.275803	0.724197	0.0252634	0.0655061	0.00270113	0.00442144	CGFD	100	CGFD	103
0.284751	0.715249	0.0236022	0.058615	0.00183204	0.00356506	CGFD	110	CGFD	111
0.285576	0.714424	0.0216975	0.0537818	0.00128787	0.00294933	CGFD	120	CGFD	121
0.285369	0.714631	0.0195844	0.0487789	0.00102223	0.00259552	CGFD	130	CGFD	132
0.279565	0.720435	0.0180515	0.0460133	0.00132006	0.00219009	CGFD	140	CGFD	145
0.292807	0.707193	0.0172578	0.0413533	0.00102293	0.00180261	CGFD	150	CGFD	152
0.30471	0.69529	0.0162646	0.0368406	0.00113212	0.00143127	CGFD	160	CGFD	166
0.310603	0.689397	0.0166677	0.0367018	0.0012446	0.00141519	CGFD	170	CGFD	164
0.247944	0.752056	0.0145319	0.0436861	0.000952724	0.00202582	CGFD	180	CGFD	176
0.279418	0.720582	0.0138526	0.0354872	0.000819021	0.0013569	CGFD	190	CGFD	189
0.298446	0.701554	0.0134939	0.0315571	0.000573646	0.00100314	CGFD	200	CGFD	195
m1	m2	mL1	mL2	vL1	vL2	model	gen
0.303843	0.696157	0.393324	0.773866	0.213163	0.663638	CGFD	5	CGFD	7
0.31622	0.68378	0.236205	0.465289	0.103636	0.247365	CGFD	10	CGFD	11
0.277689	0.722311	0.115104	0.28174	0.028215	0.0900903	CGFD	20	CGFD	22
0.297813	0.702187	0.0825537	0.188338	0.0173341	0.0382734	CGFD	30	CGFD	32
0.282296	0.717704	0.0638257	0.156562	0.0100771	0.0262171	CGFD	40	CGFD	41
0.289044	0.710956	0.0541999	0.129746	0.00970168	0.0174228	CGFD	50	CGFD	49
0.296286	0.703714	0.0443901	0.103203	0.00583725	0.0108936	CGFD	60	CGFD	60
0.28591	0.71409	0.037773	0.0924937	0.00410175	0.00898053	CGFD	70	CGFD	69
0.272691	0.727309	0.0313498	0.0820312	0.00297367	0.00681207	CGFD	80	CGFD	82
0.270327	0.729673	0.0292866	0.0776936	0.00276785	0.00620588	CGFD	90	CGFD	89
0.277964	0.722036	0.0257732	0.0661685	0.00195644	0.00454532	CGFD	100	CGFD	101
0.311359	0.688641	0.0251231	0.0548864	0.00269305	0.00316599	CGFD	110	CGFD	108
0.288573	0.711427	0.0230183	0.0561265	0.00210492	0.00317024	CGFD	120	CGFD	115
0.295161	0.704839	0.0201378	0.0477681	0.00165769	0.00235997	CGFD	130	CGFD	132
0.285372	0.714628	0.0185287	0.0459359	0.00107576	0.00226823	CGFD	140	CGFD	141
0.289218	0.710782	0.0173081	0.0422906	0.00106672	0.00182757	CGFD	150	CGFD	152
0.309211	0.690789	0.017091	0.0379346	0.000974788	0.00158083	CGFD	160	CGFD	159
0.274548	0.725452	0.0151747	0.0396639	0.00084768	0.00157883	CGFD	170	CGFD	171
0.25732	0.74268	0.0138717	0.0398077	0.000630177	0.00162684	CGFD	180	CGFD	184
0.299016	0.700984	0.014291	0.0331977	0.00081637	0.00109578	CGFD	190	CGFD	187
0.271389	0.728611	0.0138015	0.0367189	0.000629793	0.00141699	CGFD	200	CGFD	187
m1	m2	mL1	mL2	vL1	vL2	model	gen
0.317131	0.682869	0.394768	0.734927	0.225707	0.563312	CGFD	5	CGFD	7
0.282725	0.717275	0.222253	0.50291	0.0809355	0.282386	CGFD	10	CGFD	12
0.29646	0.70354	0.122546	0.276848	0.0395588	0.080827	CGFD	20	CGFD	22
0.275614	0.724386	0.0817947	0.204436	0.0170785	0.0452103	CGFD	30	CGFD	32
0.312814	0.687186	0.0662684	0.141118	0.0153917	0.0221067	CGFD	40	CGFD	41
0.295702	0.704298	0.0541826	0.12545	0.00922366	0.0166863	CGFD	50	CGFD	49
0.312212	0.687788	0.0460518	0.0994512	0.00640764	0.0101853	CGFD	60	CGFD	59
0.30432	0.69568	0.037677	0.0851201	0.00436228	0.00765915	CGFD	70	CGFD	71
0.304004	0.695996	0.03451	0.0778809	0.0041355	0.00606039	CGFD	80	CGFD	79
0.29767	0.70233	0.0291559	0.0679921	0.00235211	0.0049727	CGFD	90	CGFD	90
0.273462	0.726538	0.0248263	0.0650947	0.00265933	0.0043238	CGFD	100	CGFD	105
0.27445	0.72555	0.0238471	0.0621922	0.00207509	0.00403787	CGFD	110	CGFD	108
0.274205	0.725795	0.0218186	0.0571098	0.00211887	0.00339498	CGFD	120	CGFD	119
0.279909	0.720091	0.0200376	0.0510522	0.00125423	0.00269602	CGFD	130	CGFD	129
0.288957	0.711043	0.0200827	0.04889	0.00151018	0.00258864	CGFD	140	CGFD	131
0.278339	0.721661	0.0169177	0.0434017	0.00118296	0.00188503	CGFD	150	CGFD	154
0.304274	0.695726	0.0173388	0.0393445	0.00110554	0.00159075	CGFD	160	CGFD	155
0.317114	0.682886	0.0162529	0.0347532	0.00101233	0.00124599	CGFD	170	CGFD	167
0.256747	0.743253	0.0142239	0.040796	0.000808733	0.00172956	CGFD	180	CGFD	180
0.298766	0.701234	0.0137847	0.0321802	0.000721596	0.00109994	CGFD	190	CGFD	194
0.294349	0.705651	0.0134559	0.0320187	0.000878942	0.00106412	CGFD	200	CGFD	198
m1	m2	mL1	mL2	vL1	vL2	model	gen
0.313101	0.686899	0.391376	0.749004	0.247611	0.619845	CGFD	5	CGFD	7
0.291161	0.708839	0.216947	0.480433	0.0913139	0.245123	CGFD	10	CGFD	12
0.302739	0.697261	0.122093	0.26613	0.0301979	0.0703295	CGFD	20	CGFD	22
0.300364	0.699636	0.0894385	0.200852	0.022515	0.0448343	CGFD	30	CGFD	30
0.308354	0.691646	0.0629026	0.137231	0.0104322	0.0192997	CGFD	40	CGFD	42
0.299042	0.700958	0.0524711	0.119942	0.00881053	0.0152869	CGFD	50	CGFD	51
0.296637	0.703363	0.0440932	0.10232	0.00615163	0.0111781	CGFD	60	CGFD	60
0.314821	0.685179	0.0387551	0.0831781	0.00521223	0.00739415	CGFD	70	CGFD	71
0.295203	0.704797	0.0338973	0.0795183	0.00368742	0.00652564	CGFD	80	CGFD	79
0.27636	0.72364	0.0280616	0.0724274	0.00243261	0.0055133	CGFD	90	CGFD	93
0.288422	0.711578	0.0254116	0.062063	0.00188024	0.00420697	CGFD	100	CGFD	102
0.286884	0.713116	0.0232971	0.0573072	0.00184922	0.00343836	CGFD	110	CGFD	112
0.292421	0.707579	0.021206	0.0507088	0.00201538	0.00265932	CGFD	120	CGFD	126
0.32287	0.67713	0.0209361	0.043529	0.00124991	0.00201826	CGFD	130	CGFD	130
0.268475	0.731525	0.0188773	0.0508416	0.0012858	0.00258423	CGFD	140	CGFD	136
0.2945	0.7055	0.0179418	0.0425759	0.00142662	0.0018222	CGFD	150	CGFD	148
0.284925	0.715075	0.0163519	0.0406996	0.000939099	0.00171243	CGFD	160	CGFD	160
0.299044	0.700956	0.0158714	0.0369434	0.00117337	0.00136935	CGFD	170	CGFD	169
0.27788	0.72212	0.0146871	0.0378767	0.000748392	0.00145574	CGFD	180	CGFD	176
0.303432	0.696568	0.0149327	0.0340128	0.00097027	0.00120712	CGFD	190	CGFD	180
0.273674	0.726326	0.0130642	0.0344564	0.000879495	0.00119161	CGFD	200	CGFD	199
m1	m2	mL1	mL2	vL1	vL2	model	gen
0.299676	0.700324	0.385849	0.783214	0.217421	0.660167	CGFD	5	CGFD	7
0.299461	0.700539	0.234565	0.493917	0.112545	0.277589	CGFD	10	CGFD	11
0.287639	0.712361	0.126574	0.293505	0.0381157	0.0914788	CGFD	20	CGFD	21
0.277828	0.722172	0.0825436	0.204823	0.0192168	0.0439428	CGFD	30	CGFD	32
0.297685	0.702315	0.0626375	0.143574	0.00881576	0.0228534	CGFD	40	CGFD	42
0.293449	0.706551	0.054121	0.12665	0.00855979	0.0170303	CGFD	50	CGFD	49
0.290166	0.709834	0.0451502	0.108028	0.00684978	0.0114534	CGFD	60	CGFD	59
0.268206	0.731794	0.0361059	0.096352	0.00467667	0.00981241	CGFD	70	CGFD	72
0.295793	0.704207	0.0330849	0.077467	0.00367158	0.00638779	CGFD	80	CGFD	81
0.289813	0.710187	0.0297092	0.0717995	0.00321119	0.00552234	CGFD	90	CGFD	89
0.292134	0.707866	0.0262464	0.0627773	0.00238292	0.00404633	CGFD	100	CGFD	101
0.289113	0.710887	0.0245401	0.0598326	0.00226601	0.00379389	CGFD	110	CGFD	108
0.268679	0.731321	0.0217796	0.0584882	0.00148306	0.00366183	CGFD	120	CGFD	118
0.276833	0.723167	0.0190176	0.0492243	0.00108374	0.00256927	CGFD	130	CGFD	136
0.276891	0.723109	0.0176518	0.0456833	0.000940763	0.00218368	CGFD	140	CGFD	145
0.294241	0.705759	0.017813	0.0423784	0.000977334	0.00180814	CGFD	150	CGFD	147
0.289159	0.710841	0.0165909	0.0405384	0.000986381	0.0017022	CGFD	160	CGFD	157
0.298338	0.701662	0.0160746	0.0375555	0.000846512	0.0014531	CGFD	170	CGFD	165
0.291715	0.708285	0.0148752	0.0358761	0.000876277	0.00137888	CGFD	180	CGFD	176
0.299943	0.700057	0.0143105	0.0332476	0.000710635	0.00122024	CGFD	190	CGFD	185
0.293345	0.706655	0.0135104	0.0323313	0.00076612	0.00109785	CGFD	200	CGFD	196
m1	m2	mL1	mL2	vL1	vL2	model	gen
0.287294	0.712706	0.388672	0.801544	0.198578	0.686229	CGFD	5	CGFD	7
0.28477	0.71523	0.226683	0.509665	0.100465	0.27592	CGFD	10	CGFD	11
0.287202	0.712798	0.121097	0.283466	0.0314259	0.0900737	CGFD	20	CGFD	21
0.278073	0.721927	0.0807764	0.199749	0.0169039	0.0429467	CGFD	30	CGFD	32
0.2755	0.7245	0.0633151	0.161045	0.00991823	0.0257764	CGFD	40	CGFD	41
0.278616	0.721384	0.0493089	0.124933	0.00825137	0.0166805	CGFD	50	CGFD	53
0.312923	0.687077	0.0449064	0.0967714	0.00616953	0.00965666	CGFD	60	CGFD	61
0.282911	0.717089	0.0381453	0.0947173	0.00466611	0.00992471	CGFD	70	CGFD	69
0.298934	0.701066	0.0332179	0.0763828	0.00371425	0.00602089	CGFD	80	CGFD	81
0.301977	0.698023	0.0283513	0.0647492	0.0026467	0.00423904	CGFD	90	CGFD	94
0.283296	0.716704	0.0273408	0.068198	0.00250076	0.00522797	CGFD	100	CGFD	96
0.28015	0.71985	0.024701	0.0627662	0.00262648	0.00401325	CGFD	110	CGFD	107
0.282348	0.717652	0.022413	0.0563232	0.00144462	0.00321624	CGFD	120	CGFD	116
0.293635	0.706365	0.0208684	0.0495579	0.00163655	0.0025366	CGFD	130	CGFD	127
0.253218	0.746782	0.0183386	0.0534226	0.00123962	0.00290654	CGFD	140	CGFD	138
0.283294	0.716706	0.018061	0.0453827	0.00177907	0.00210547	CGFD	150	CGFD	146
0.316568	0.683432	0.0167707	0.0359496	0.00110335	0.00135237	CGFD	160	CGFD	162
0.299154	0.700846	0.0166795	0.0387627	0.00153601	0.00155384	CGFD	170	CGFD	162
0.2806	0.7194	0.0143885	0.0366605	0.000758262	0.0014062	CGFD	180	CGFD	181
0.273696	0.726304	0.0146228	0.0384712	0.000812877	0.00150735	CGFD	190	CGFD	177
0.27248	0.72752	0.0132063	0.035031	0.000599593	0.00128664	CGFD	200	CGFD	195
m1	m2	mL1	mL2	vL1	vL2	model	gen
0.305638	0.694362	0.392053	0.766898	0.238101	0.645144	CGFD	5	CGFD	7
0.316451	0.683549	0.244521	0.479123	0.122405	0.253289	CGFD	10	CGFD	11
0.278961	0.721039	0.125141	0.30264	0.0357792	0.0948091	CGFD	20	CGFD	21
0.319776	0.680224	0.0874004	0.179775	0.018746	0.0341028	CGFD	30	CGFD	31
0.302767	0.697233	0.0616268	0.138431	0.00870041	0.0219166	CGFD	40	CGFD	43
0.301959	0.698041	0.0525679	0.118614	0.00781756	0.0150975	CGFD	50	CGFD	51
0.278288	0.721712	0.04344	0.109738	0.00541031	0.0125974	CGFD	60	CGFD	60
0.32082	0.67918	0.0381418	0.079673	0.004046	0.00666557	CGFD	70	CGFD	71
0.295074	0.704926	0.0327057	0.076978	0.0042593	0.00632336	CGFD	80	CGFD	82
0.325895	0.674105	0.0308539	0.0628976	0.00244601	0.00405198	CGFD	90	CGFD	88
0.305285	0.694715	0.0277091	0.0624556	0.00300881	0.00416273	CGFD	100	CGFD	98
0.320649	0.679351	0.026245	0.0548528	0.00288311	0.00310274	CGFD	110	CGFD	104
0.282625	0.717375	0.0220449	0.0554779	0.00201776	0.00318059	CGFD	120	CGFD	118
0.287161	0.712839	0.0204969	0.0502087	0.0016539	0.00265809	CGFD	130	CGFD	129
0.266874	0.733126	0.0189127	0.0513304	0.0014378	0.00275483	CGFD	140	CGFD	138
0.263459	0.736541	0.0165157	0.0456817	0.000730218	0.0022156	CGFD	150	CGFD	154
0.288103	0.711897	0.0161146	0.0394503	0.00108731	0.00158527	CGFD	160	CGFD	164
0.28043	0.71957	0.01631	0.0414579	0.00101346	0.00183769	CGFD	170	CGFD	162
0.270051	0.729949	0.0148393	0.0398335	0.000665921	0.00165474	CGFD	180	CGFD	173
0.274673	0.725327	0.0139469	0.0365573	0.000821136	0.00139935	CGFD	190	CGFD	185
0.291327	0.708673	0.0133897	0.0323577	0.000657823	0.00106521	CGFD	200	CGFD	195
m1	m2	mL1	mL2	vL1	vL2	model	gen
0.282518	0.717482	0.378372	0.800538	0.230439	0.690365	CGFD	5	CGFD	7
0.332878	0.667122	0.257962	0.469253	0.136771	0.246542	CGFD	10	CGFD	11
0.297413	0.702587	0.123622	0.275885	0.0350917	0.0813767	CGFD	20	CGFD	21
0.293931	0.706069	0.0839702	0.192871	0.0182216	0.0396059	CGFD	30	CGFD	31
0.28789	0.71211	0.0642314	0.154471	0.0142111	0.0259411	CGFD	40	CGFD	41
0.274025	0.725975	0.0522326	0.135791	0.00943624	0.0187246	CGFD	50	CGFD	50
0.294289	0.705711	0.0427616	0.100077	0.0063057	0.0101963	CGFD	60	CGFD	62
0.296052	0.703948	0.0393077	0.0918043	0.00533094	0.00847517	CGFD	70	CGFD	68
0.309277	0.690723	0.0343116	0.0758828	0.00467996	0.0060629	CGFD	80	CGFD	79
0.282687	0.717313	0.029535	0.0740611	0.00326095	0.00544093	CGFD	90	CGFD	89
0.302736	0.697264	0.0262318	0.0594533	0.00252445	0.00368428	CGFD	100	CGFD	102
0.304556	0.695444	0.0238525	0.0537628	0.0020862	0.00299003	CGFD	110	CGFD	112
0.289158	0.710842	0.0234516	0.0572087	0.00193905	0.00337198	CGFD	120	CGFD	112
0.300918	0.699082	0.0221331	0.05109	0.00184507	0.00271014	CGFD	130	CGFD	121
0.292246	0.707754	0.0183423	0.0439952	0.00111672	0.0020154	CGFD	140	CGFD	145
0.295815	0.704185	0.0170033	0.0400712	0.00100292	0.00166552	CGFD	150	CGFD	155
0.294058	0.705942	0.0164962	0.0393328	0.00121676	0.00160868	CGFD	160	CGFD	161
0.29526	0.70474	0.0158923	0.0376522	0.00104056	0.00144062	CGFD	170	CGFD	167
0.303931	0.696069	0.0147447	0.0335246	0.000727686	0.0012086	CGFD	180	CGFD	180
0.2841	0.7159	0.0137835	0.0345261	0.000819449	0.0012192	CGFD	190	CGFD	192
0.275308	0.724692	0.012975	0.0339011	0.000608166	0.00121221	CGFD	200	CGFD	199
m1	m2	mL1	mL2	vL1	vL2	model	gen
0.294943	0.705057	0.394792	0.80578	0.233398	0.720515	CGFD	5	CGFD	6
0.307401	0.692599	0.230984	0.478342	0.103469	0.243992	CGFD	10	CGFD	11
0.310593	0.689407	0.123455	0.261304	0.0341408	0.0731776	CGFD	20	CGFD	22
0.277448	0.722552	0.0789046	0.197127	0.0157578	0.0420532	CGFD	30	CGFD	33
0.291043	0.708957	0.06259	0.147969	0.00995085	0.0231292	CGFD	40	CGFD	42
0.304174	0.695826	0.0544709	0.120943	0.00810486	0.015868	CGFD	50	CGFD	49
0.313428	0.686572	0.0442982	0.0953572	0.00724947	0.00939632	CGFD	60	CGFD	61
0.274564	0.725436	0.0367187	0.0953998	0.00416543	0.00971431	CGFD	70	CGFD	71
0.281118	0.718882	0.031924	0.0803108	0.00350923	0.00656282	CGFD	80	CGFD	82
0.28017	0.71983	0.0296032	0.0747164	0.00273943	0.00578001	CGFD	90	CGFD	88
0.301487	0.698513	0.0260314	0.0594838	0.00248668	0.00352211	CGFD	100	CGFD	102
0.302548	0.697452	0.0246978	0.056284	0.00182737	0.00331002	CGFD	110	CGFD	109
0.277971	0.722029	0.0212218	0.0546302	0.0014616	0.00315563	CGFD	120	CGFD	122
0.30448	0.69552	0.0212515	0.0479779	0.00142523	0.00233103	CGFD	130	CGFD	127
0.270791	0.729209	0.0175156	0.0467992	0.00145789	0.00230217	CGFD	140	CGFD	148
0.263983	0.736017	0.0171575	0.0474149	0.00108114	0.00247124	CGFD	150	CGFD	148
0.304759	0.695241	0.017361	0.0391731	0.00155003	0.0015959	CGFD	160	CGFD	156
0.277009	0.722991	0.0152447	0.0393875	0.000811003	0.00162787	CGFD	170	CGFD	170
0.261885	0.738115	0.0145297	0.0406227	0.000848137	0.00173624	CGFD	180	CGFD	177
0.281462	0.718538	0.0142446	0.0360787	0.000880484	0.00138643	CGFD	190	CGFD	184
0.294888	0.705112	0.0134831	0.0320239	0.000949816	0.00108351	CGFD	200	CGFD	196

## Sheet: 40%
m1	m2	mL1	mL2	vL1	vL2	sim_model	sim_gen	model_infer	gen_infer
0.370029	0.629971	0.436828	0.679214	0.267096	0.525282	CGFD	5	CGFD	6
0.40338	0.59662	0.253499	0.359229	0.114663	0.143099	CGFD	10	CGFD	11
0.374	0.626	0.129655	0.210893	0.0375251	0.0484444	CGFD	20	CGFD	22
0.416837	0.583163	0.0964622	0.132826	0.0234139	0.0178963	CGFD	30	CGFD	32
0.392157	0.607843	0.0716595	0.109727	0.0151479	0.0125786	CGFD	40	CGFD	41
0.394348	0.605652	0.0583248	0.0884647	0.0086628	0.00814867	CGFD	50	CGFD	51
0.392861	0.607139	0.0479977	0.0736372	0.00679014	0.00562796	CGFD	60	CGFD	62
0.373107	0.626893	0.0421868	0.0700863	0.0060861	0.00499786	CGFD	70	CGFD	69
0.398704	0.601296	0.0382679	0.0573163	0.00473117	0.00331372	CGFD	80	CGFD	79
0.381366	0.618634	0.0342891	0.0552496	0.00460857	0.00319727	CGFD	90	CGFD	86
0.382304	0.617696	0.02844	0.0456848	0.00284519	0.00208626	CGFD	100	CGFD	103
0.402442	0.597558	0.0263292	0.0388666	0.00268119	0.00158088	CGFD	110	CGFD	115
0.409239	0.590761	0.0262101	0.0378188	0.00286291	0.00150629	CGFD	120	CGFD	116
0.412621	0.587379	0.0247963	0.0351137	0.00250037	0.00126169	CGFD	130	CGFD	125
0.388414	0.611586	0.0209087	0.0326891	0.00150918	0.00109363	CGFD	140	CGFD	143
0.411419	0.588581	0.0208204	0.0296714	0.00160062	0.000896876	CGFD	150	CGFD	147
0.384497	0.615503	0.0192678	0.0307565	0.00128349	0.000974603	CGFD	160	CGFD	155
0.396148	0.603852	0.0178047	0.0270472	0.00143399	0.000784195	CGFD	170	CGFD	172
0.411337	0.588663	0.0169907	0.0242764	0.00100378	0.000595496	CGFD	180	CGFD	181
0.372909	0.627091	0.0159363	0.0266861	0.00102126	0.000733167	CGFD	190	CGFD	183
0.340457	0.659543	0.0130101	0.0251318	0.000566782	0.000656195	CGFD	200	CGFD	213
m1	m2	mL1	mL2	vL1	vL2	model	gen
0.396188	0.603812	0.437777	0.618765	0.274274	0.446933	CGFD	5	CGFD	6
0.405041	0.594959	0.255144	0.358769	0.120526	0.143263	CGFD	10	CGFD	11
0.426009	0.573991	0.147069	0.19408	0.0524613	0.0397425	CGFD	20	CGFD	21
0.41737	0.58263	0.0979646	0.134998	0.0204823	0.0183207	CGFD	30	CGFD	31
0.400933	0.599067	0.0700015	0.103877	0.0120823	0.0110767	CGFD	40	CGFD	42
0.376221	0.623779	0.058029	0.0951063	0.00993963	0.00947044	CGFD	50	CGFD	50
0.370866	0.629134	0.0472716	0.0795576	0.00623153	0.00653758	CGFD	60	CGFD	61
0.38921	0.61079	0.0419407	0.0654272	0.00567919	0.00445284	CGFD	70	CGFD	70
0.379623	0.620377	0.0366534	0.0594136	0.003858	0.00361815	CGFD	80	CGFD	79
0.425353	0.574647	0.0354597	0.0477711	0.00345596	0.00236568	CGFD	90	CGFD	88
0.408127	0.591873	0.0313191	0.0452603	0.0029415	0.00206758	CGFD	100	CGFD	97
0.433139	0.566861	0.0296138	0.0385751	0.00264881	0.00150518	CGFD	110	CGFD	107
0.421455	0.578545	0.0250704	0.0343452	0.00236537	0.00121515	CGFD	120	CGFD	124
0.39307	0.60693	0.0236255	0.036259	0.00181032	0.00131718	CGFD	130	CGFD	127
0.373207	0.626793	0.021107	0.0353139	0.00156631	0.00126997	CGFD	140	CGFD	138
0.403793	0.596207	0.020642	0.0303774	0.00149604	0.000965983	CGFD	150	CGFD	147
0.382875	0.617125	0.0188635	0.0302537	0.00109649	0.000992601	CGFD	160	CGFD	156
0.388694	0.611306	0.0183563	0.0287133	0.00111124	0.000893242	CGFD	170	CGFD	162
0.406448	0.593552	0.0170857	0.0248456	0.00102756	0.000658856	CGFD	180	CGFD	177
0.393816	0.606184	0.0156717	0.0240593	0.00101736	0.000589925	CGFD	190	CGFD	192
0.391786	0.608214	0.0152674	0.0236104	0.00105909	0.000582265	CGFD	200	CGFD	197
m1	m2	mL1	mL2	vL1	vL2	model	gen
0.384593	0.615407	0.425945	0.623987	0.275983	0.455609	CGFD	5	CGFD	6
0.399422	0.600578	0.260989	0.379412	0.121207	0.166783	CGFD	10	CGFD	11
0.390454	0.609546	0.136642	0.208808	0.041759	0.0469317	CGFD	20	CGFD	21
0.404209	0.595791	0.094894	0.137994	0.0271769	0.019521	CGFD	30	CGFD	32
0.368241	0.631759	0.072745	0.122246	0.0143121	0.0158574	CGFD	40	CGFD	39
0.379127	0.620873	0.0590119	0.0950438	0.00900557	0.00974094	CGFD	50	CGFD	49
0.393757	0.606243	0.0469014	0.0713472	0.0059153	0.00519343	CGFD	60	CGFD	63
0.383667	0.616333	0.043473	0.0691958	0.00621981	0.00496476	CGFD	70	CGFD	68
0.378364	0.621636	0.0356373	0.05802	0.00349618	0.00363695	CGFD	80	CGFD	82
0.402769	0.597231	0.0339305	0.0499809	0.0047044	0.0026146	CGFD	90	CGFD	90
0.38409	0.61591	0.0281239	0.0447623	0.00295295	0.00199465	CGFD	100	CGFD	106
0.394704	0.605296	0.0272382	0.0414894	0.00250339	0.00180188	CGFD	110	CGFD	110
0.399269	0.600731	0.0252655	0.0377877	0.00200001	0.00151099	CGFD	120	CGFD	119
0.383806	0.616194	0.0231249	0.0370578	0.00163854	0.00141492	CGFD	130	CGFD	127
0.381993	0.618007	0.0218823	0.0352593	0.00157981	0.00127226	CGFD	140	CGFD	133
0.408544	0.591456	0.0209841	0.0302232	0.0022453	0.000931555	CGFD	150	CGFD	147
0.375482	0.624518	0.0182954	0.0302607	0.00127921	0.000973461	CGFD	160	CGFD	160
0.387827	0.612173	0.0182693	0.028798	0.0009892	0.00084994	CGFD	170	CGFD	162
0.400876	0.599124	0.016898	0.0252369	0.00117333	0.000644186	CGFD	180	CGFD	179
0.39223	0.60777	0.015883	0.0245184	0.00094289	0.000596957	CGFD	190	CGFD	188
0.39299	0.60701	0.0151269	0.0233275	0.00103633	0.000574535	CGFD	200	CGFD	198
m1	m2	mL1	mL2	vL1	vL2	model	gen
0.373559	0.626441	0.429584	0.655673	0.262064	0.46808	CGFD	5	CGFD	6
0.399501	0.600499	0.25172	0.362383	0.106058	0.147095	CGFD	10	CGFD	11
0.390356	0.609644	0.14169	0.212635	0.0464935	0.0498054	CGFD	20	CGFD	21
0.422334	0.577666	0.0969675	0.1313	0.0253585	0.0179012	CGFD	30	CGFD	31
0.423451	0.576549	0.076349	0.102422	0.0166451	0.0111102	CGFD	40	CGFD	40
0.398754	0.601246	0.0589437	0.0877944	0.0108908	0.00782624	CGFD	50	CGFD	51
0.389762	0.610238	0.0497198	0.077511	0.00723269	0.00637242	CGFD	60	CGFD	59
0.398222	0.601778	0.0418575	0.0627915	0.00590191	0.00401199	CGFD	70	CGFD	72
0.382316	0.617684	0.0359954	0.0574411	0.00423502	0.00343575	CGFD	80	CGFD	82
0.419494	0.580506	0.0347803	0.0477979	0.00362299	0.0023464	CGFD	90	CGFD	89
0.397748	0.602252	0.0306569	0.0463004	0.00336717	0.00216472	CGFD	100	CGFD	97
0.408431	0.591569	0.0274722	0.0396372	0.00224332	0.00163742	CGFD	110	CGFD	110
0.424489	0.575511	0.0265672	0.0358416	0.00262	0.00132575	CGFD	120	CGFD	118
0.384853	0.615147	0.0215846	0.0344106	0.00179392	0.0012163	CGFD	130	CGFD	137
0.404789	0.595211	0.0230364	0.0337812	0.00203198	0.00118403	CGFD	140	CGFD	133
0.380852	0.619148	0.019833	0.0321573	0.00129161	0.00109148	CGFD	150	CGFD	149
0.366125	0.633875	0.0179517	0.0309604	0.00125751	0.00101825	CGFD	160	CGFD	161
0.401069	0.598931	0.0177255	0.0264215	0.00111804	0.000717899	CGFD	170	CGFD	170
0.381307	0.618693	0.0169876	0.0274583	0.00104497	0.000771744	CGFD	180	CGFD	173
0.401003	0.598997	0.0172512	0.0257034	0.00131752	0.000664758	CGFD	190	CGFD	176
0.398024	0.601976	0.014478	0.021895	0.000679705	0.000494578	CGFD	200	CGFD	206
m1	m2	mL1	mL2	vL1	vL2	model	gen
0.400248	0.599752	0.424292	0.591131	0.292472	0.42125	CGFD	5	CGFD	7
0.405019	0.594981	0.271825	0.38201	0.141509	0.178285	CGFD	10	CGFD	11
0.356774	0.643226	0.134378	0.234469	0.0433755	0.0627913	CGFD	20	CGFD	21
0.392854	0.607146	0.0911054	0.137558	0.0187236	0.0192833	CGFD	30	CGFD	32
0.40728	0.59272	0.0758319	0.109535	0.0148085	0.0130161	CGFD	40	CGFD	39
0.399988	0.600012	0.0594226	0.0881776	0.00956682	0.00814803	CGFD	50	CGFD	50
0.404703	0.595297	0.0504879	0.0738391	0.00770028	0.0057153	CGFD	60	CGFD	60
0.447079	0.552921	0.0467188	0.0573867	0.00681905	0.00341152	CGFD	70	CGFD	69
0.390568	0.609432	0.0383804	0.0593843	0.00516177	0.00358492	CGFD	80	CGFD	78
0.407672	0.592328	0.0347819	0.0501689	0.00402076	0.00260679	CGFD	90	CGFD	88
0.380994	0.619006	0.0290042	0.046964	0.00318221	0.00224707	CGFD	100	CGFD	101
0.405982	0.594018	0.029785	0.0432564	0.00370341	0.00191029	CGFD	110	CGFD	104
0.367562	0.632438	0.0246128	0.0419736	0.00189225	0.0017709	CGFD	120	CGFD	117
0.387628	0.612372	0.0236125	0.0370779	0.00216277	0.00138643	CGFD	130	CGFD	127
0.393995	0.606005	0.0228917	0.0350613	0.00229204	0.00124089	CGFD	140	CGFD	131
0.415067	0.584933	0.0218121	0.0306817	0.00193771	0.000981628	CGFD	150	CGFD	141
0.398199	0.601801	0.0184783	0.0278537	0.00120482	0.000807586	CGFD	160	CGFD	161
0.375568	0.624432	0.0170017	0.0281683	0.000915445	0.00083987	CGFD	170	CGFD	171
0.365205	0.634795	0.0158541	0.0273909	0.000753847	0.000766025	CGFD	180	CGFD	181
0.40671	0.59329	0.0161644	0.02348	0.000872955	0.000557754	CGFD	190	CGFD	188
0.394477	0.605523	0.0152526	0.0233286	0.00105678	0.000537542	CGFD	200	CGFD	197
m1	m2	mL1	mL2	vL1	vL2	model	gen
0.40142	0.59858	0.425346	0.598082	0.252827	0.435383	CGFD	5	CGFD	6
0.417235	0.582765	0.257685	0.346626	0.114225	0.134632	CGFD	10	CGFD	11
0.379867	0.620133	0.130576	0.207085	0.0376376	0.0480069	CGFD	20	CGFD	22
0.383853	0.616147	0.0954067	0.149203	0.0220577	0.0237988	CGFD	30	CGFD	31
0.41944	0.58056	0.0760314	0.10395	0.0162318	0.011745	CGFD	40	CGFD	40
0.385312	0.614688	0.059294	0.0932936	0.011672	0.00875791	CGFD	50	CGFD	50
0.42202	0.57798	0.0518054	0.0704246	0.00800492	0.00520714	CGFD	60	CGFD	60
0.407422	0.592578	0.0445879	0.0645246	0.00641956	0.00462078	CGFD	70	CGFD	69
0.392826	0.607174	0.0368317	0.056624	0.00460472	0.0032431	CGFD	80	CGFD	81
0.394307	0.605693	0.033758	0.0516601	0.0039672	0.0027272	CGFD	90	CGFD	88
0.386083	0.613917	0.0315234	0.0496563	0.00389171	0.00257211	CGFD	100	CGFD	95
0.402042	0.597958	0.0277645	0.0411227	0.00240692	0.00176546	CGFD	110	CGFD	109
0.391593	0.608407	0.0256902	0.0397078	0.00224097	0.00160353	CGFD	120	CGFD	116
0.375217	0.624783	0.0218002	0.036053	0.00182519	0.00134309	CGFD	130	CGFD	134
0.402872	0.597128	0.0211472	0.0312442	0.00184871	0.000984469	CGFD	140	CGFD	143
0.410285	0.589715	0.0219982	0.031388	0.00186456	0.00100879	CGFD	150	CGFD	140
0.340183	0.659817	0.0172303	0.0331407	0.00122094	0.00112504	CGFD	160	CGFD	163
0.400487	0.599513	0.0190712	0.0283956	0.00156278	0.000824547	CGFD	170	CGFD	161
0.386162	0.613838	0.0167909	0.0265582	0.00105985	0.000718741	CGFD	180	CGFD	176
0.408153	0.591847	0.0163422	0.0236577	0.00108117	0.0005722	CGFD	190	CGFD	186
0.367525	0.632475	0.0145143	0.0248977	0.000669996	0.000639123	CGFD	200	CGFD	198
m1	m2	mL1	mL2	vL1	vL2	model	gen
0.386166	0.613834	0.42967	0.627696	0.259182	0.436841	CGFD	5	CGFD	6
0.379154	0.620846	0.251373	0.391598	0.125635	0.159728	CGFD	10	CGFD	11
0.415055	0.584945	0.140459	0.193477	0.0430754	0.041514	CGFD	20	CGFD	21
0.422169	0.577831	0.102937	0.139432	0.0315074	0.0203294	CGFD	30	CGFD	30
0.383878	0.616122	0.0704847	0.111675	0.0129951	0.013426	CGFD	40	CGFD	42
0.394246	0.605754	0.0581734	0.0884044	0.0104044	0.00776305	CGFD	50	CGFD	51
0.4335	0.5665	0.0521086	0.0679256	0.00922579	0.00499003	CGFD	60	CGFD	61
0.424096	0.575904	0.0444157	0.0598549	0.00589094	0.00362769	CGFD	70	CGFD	70
0.415232	0.584768	0.0388143	0.0543317	0.0049321	0.00306747	CGFD	80	CGFD	80
0.402096	0.597904	0.0340567	0.0504188	0.00393248	0.00262949	CGFD	90	CGFD	89
0.376857	0.623143	0.0283422	0.0463763	0.0021723	0.00218979	CGFD	100	CGFD	103
0.410856	0.589144	0.0287479	0.0410065	0.00291094	0.00173926	CGFD	110	CGFD	107
0.375144	0.624856	0.024562	0.0408047	0.00164121	0.00165379	CGFD	120	CGFD	117
0.39556	0.60444	0.0224362	0.0341138	0.00135934	0.00117293	CGFD	130	CGFD	133
0.391089	0.608911	0.0217051	0.0336191	0.00145816	0.00115513	CGFD	140	CGFD	138
0.40004	0.59996	0.0201451	0.0301766	0.00125896	0.0009728	CGFD	150	CGFD	149
0.368125	0.631875	0.0179829	0.0308038	0.00124502	0.000961827	CGFD	160	CGFD	162
0.379986	0.620014	0.0181508	0.0294859	0.001097	0.000895536	CGFD	170	CGFD	163
0.387921	0.612079	0.0164737	0.0259424	0.000860585	0.000659723	CGFD	180	CGFD	180
0.358123	0.641877	0.0154103	0.0275002	0.000895248	0.000745543	CGFD	190	CGFD	187
0.380621	0.619379	0.0150176	0.0243347	0.000880898	0.000629224	CGFD	200	CGFD	197
m1	m2	mL1	mL2	vL1	vL2	model	gen
0.385415	0.614585	0.424116	0.627127	0.259996	0.460046	CGFD	5	CGFD	6
0.391997	0.608003	0.258815	0.381193	0.121945	0.172316	CGFD	10	CGFD	11
0.40248	0.59752	0.134627	0.196069	0.0370935	0.0415305	CGFD	20	CGFD	22
0.38243	0.61757	0.0947097	0.150032	0.0225727	0.0238596	CGFD	30	CGFD	31
0.376496	0.623504	0.0733196	0.119981	0.0143653	0.0159536	CGFD	40	CGFD	39
0.403421	0.596579	0.058797	0.0861227	0.00962223	0.0082163	CGFD	50	CGFD	51
0.404337	0.595663	0.052041	0.0762531	0.00808331	0.00612422	CGFD	60	CGFD	58
0.405576	0.594424	0.0415496	0.0606994	0.00481017	0.00377297	CGFD	70	CGFD	72
0.414776	0.585224	0.0378676	0.0532264	0.00432634	0.0029263	CGFD	80	CGFD	81
0.406006	0.593994	0.0328506	0.0480205	0.00406044	0.00238604	CGFD	90	CGFD	92
0.389533	0.610467	0.0292204	0.0455544	0.0026678	0.00213763	CGFD	100	CGFD	101
0.39606	0.60394	0.0277215	0.0421476	0.00271547	0.00175063	CGFD	110	CGFD	109
0.385221	0.614779	0.0256131	0.0406544	0.0027727	0.00167149	CGFD	120	CGFD	116
0.392688	0.607312	0.0229939	0.035368	0.00196351	0.00129092	CGFD	130	CGFD	131
0.373549	0.626451	0.0216922	0.0362337	0.00208585	0.00139922	CGFD	140	CGFD	137
0.408036	0.591964	0.020688	0.029964	0.00158796	0.000915792	CGFD	150	CGFD	148
0.364195	0.635805	0.0181267	0.0315269	0.00116749	0.00101594	CGFD	160	CGFD	158
0.414127	0.585873	0.0182703	0.0258075	0.00109892	0.00068134	CGFD	170	CGFD	169
0.374966	0.625034	0.0162687	0.0270695	0.00108892	0.000726449	CGFD	180	CGFD	179
0.38734	0.61266	0.0161847	0.0255138	0.00143958	0.000684673	CGFD	190	CGFD	184
0.366065	0.633935	0.0151603	0.0261704	0.00105442	0.000729758	CGFD	200	CGFD	194
m1	m2	mL1	mL2	vL1	vL2	model	gen
0.412846	0.587154	0.457026	0.611884	0.313576	0.440916	CGFD	5	CGFD	6
0.397639	0.602361	0.249564	0.363873	0.118816	0.139258	CGFD	10	CGFD	11
0.39397	0.60603	0.139582	0.210123	0.0455182	0.0479208	CGFD	20	CGFD	21
0.366991	0.633009	0.0897747	0.152318	0.0195403	0.023583	CGFD	30	CGFD	31
0.424361	0.575639	0.0755034	0.101831	0.0143249	0.0111458	CGFD	40	CGFD	41
0.381443	0.618557	0.0548971	0.0882182	0.00808532	0.00796675	CGFD	50	CGFD	53
0.38992	0.61008	0.0487451	0.0754971	0.00878094	0.00599041	CGFD	60	CGFD	61
0.400994	0.599006	0.042112	0.0624832	0.00492452	0.00397637	CGFD	70	CGFD	72
0.388845	0.611155	0.0368282	0.0573586	0.00495693	0.00337537	CGFD	80	CGFD	81
0.383806	0.616194	0.033005	0.0528166	0.00372984	0.00288206	CGFD	90	CGFD	89
0.369625	0.630375	0.0302764	0.0512448	0.0032153	0.00276961	CGFD	100	CGFD	96
0.397391	0.602609	0.0264281	0.0399741	0.00227242	0.00167672	CGFD	110	CGFD	113
0.388262	0.611738	0.0240578	0.0376425	0.00187058	0.00141312	CGFD	120	CGFD	123
0.409768	0.590232	0.0238139	0.0341528	0.00251072	0.00119941	CGFD	130	CGFD	129
0.414476	0.585524	0.0231051	0.0325306	0.00186548	0.00111018	CGFD	140	CGFD	134
0.402921	0.597079	0.0210917	0.0312083	0.00177665	0.00102121	CGFD	150	CGFD	145
0.379184	0.620816	0.0183687	0.0299393	0.00108492	0.00096118	CGFD	160	CGFD	159
0.373272	0.626728	0.017048	0.0284833	0.00095509	0.000832088	CGFD	170	CGFD	170
0.406772	0.593228	0.0172121	0.0250695	0.00129783	0.000688748	CGFD	180	CGFD	178
0.377504	0.622496	0.0153584	0.0253202	0.000794303	0.000675394	CGFD	190	CGFD	191
0.38503	0.61497	0.0149025	0.0237605	0.000824008	0.000602821	CGFD	200	CGFD	198
m1	m2	mL1	mL2	vL1	vL2	model	gen
0.387826	0.612174	0.425598	0.620185	0.265381	0.454843	CGFD	5	CGFD	6
0.373438	0.626562	0.242689	0.384001	0.115445	0.163451	CGFD	10	CGFD	12
0.392872	0.607128	0.141746	0.21142	0.0496402	0.0483605	CGFD	20	CGFD	21
0.397213	0.602787	0.0939038	0.139939	0.020819	0.021174	CGFD	30	CGFD	31
0.384084	0.615916	0.0727088	0.114589	0.0140182	0.0142266	CGFD	40	CGFD	40
0.374336	0.625664	0.0580067	0.0962745	0.00833754	0.00982588	CGFD	50	CGFD	50
0.39155	0.60845	0.0494954	0.075989	0.00805836	0.00602389	CGFD	60	CGFD	61
0.396537	0.603463	0.0439112	0.066345	0.00616141	0.0046114	CGFD	70	CGFD	69
0.381434	0.618566	0.0380404	0.0611005	0.00470415	0.00375913	CGFD	80	CGFD	78
0.403099	0.596901	0.0339726	0.0499708	0.00380295	0.00253542	CGFD	90	CGFD	89
0.401859	0.598141	0.0301122	0.0447069	0.00297482	0.00201593	CGFD	100	CGFD	100
0.413191	0.586809	0.0271145	0.0384583	0.00206154	0.0015155	CGFD	110	CGFD	112
0.399068	0.600932	0.0254663	0.0381797	0.00228445	0.00148438	CGFD	120	CGFD	119
0.37461	0.62539	0.0220629	0.0367202	0.00174844	0.0014138	CGFD	130	CGFD	131
0.39817	0.60183	0.0207502	0.0313814	0.0015454	0.00101725	CGFD	140	CGFD	144
0.397245	0.602755	0.0201171	0.0304993	0.00157374	0.000949588	CGFD	150	CGFD	151
0.389465	0.610535	0.0192009	0.0299931	0.00126268	0.000915119	CGFD	160	CGFD	156
0.421364	0.578636	0.0184947	0.0252758	0.00166843	0.000671793	CGFD	170	CGFD	170
0.420494	0.579506	0.0176209	0.0242125	0.00107297	0.000602786	CGFD	180	CGFD	177
0.370724	0.629276	0.0149656	0.0253069	0.000734733	0.000649255	CGFD	190	CGFD	191
0.395471	0.604529	0.0150214	0.0229859	0.000776938	0.000530031	CGFD	200	CGFD	198

## Sheet: 50%
m1	m2	mL1	mL2	vL1	vL2	sim_model	sim_gen	model_infer	gen_infer
0.498086	0.501914	0.518615	0.521469	0.384879	0.32458	CGFD	5	CGFD	6
0.463672	0.536328	0.279321	0.31861	0.135534	0.113112	CGFD	10	CGFD	11
0.49888	0.50112	0.157769	0.157606	0.0575021	0.0261194	CGFD	20	CGFD	21
0.492208	0.507792	0.111971	0.116122	0.0290491	0.0150035	CGFD	30	CGFD	30
0.464622	0.535378	0.0803555	0.0921212	0.0172086	0.00872847	CGFD	40	CGFD	41
0.46148	0.53852	0.06313	0.0735473	0.0108498	0.00567556	CGFD	50	CGFD	52
0.492703	0.507297	0.0556046	0.0573893	0.00953909	0.00337757	CGFD	60	CGFD	62
0.477389	0.522611	0.0487152	0.0531424	0.00696474	0.0029607	CGFD	70	CGFD	69
0.489292	0.510708	0.0433161	0.0452304	0.00575634	0.0021682	CGFD	80	CGFD	79
0.492465	0.507535	0.0398556	0.0412309	0.00468077	0.0017774	CGFD	90	CGFD	86
0.473507	0.526493	0.0341195	0.0378579	0.00436117	0.00146275	CGFD	100	CGFD	99
0.488955	0.511045	0.0328222	0.0343146	0.00382542	0.0012511	CGFD	110	CGFD	105
0.471161	0.528839	0.0285106	0.0319935	0.00269481	0.00102651	CGFD	120	CGFD	118
0.473637	0.526363	0.0260706	0.0290074	0.00287444	0.000861439	CGFD	130	CGFD	130
0.480475	0.519525	0.0251547	0.0272205	0.00254885	0.000768981	CGFD	140	CGFD	136
0.49558	0.50442	0.0230413	0.0233916	0.0019981	0.000541985	CGFD	150	CGFD	152
0.499057	0.500943	0.022595	0.0226919	0.0016892	0.00052642	CGFD	160	CGFD	155
0.479713	0.520287	0.0198845	0.0215302	0.0014122	0.000487231	CGFD	170	CGFD	170
0.49542	0.50458	0.0191834	0.0195359	0.0012732	0.000382959	CGFD	180	CGFD	181
0.479006	0.520994	0.0182423	0.0198487	0.00111554	0.000398724	CGFD	190	CGFD	187
0.499948	0.500052	0.0177778	0.0177952	0.00117353	0.000328574	CGFD	200	CGFD	197
m1	m2	mL1	mL2	vL1	vL2	model	gen
0.480347	0.519653	0.478751	0.515785	0.329384	0.312111		5	CGFD	6
0.492419	0.507581	0.300256	0.308247	0.159774	0.115468	CGFD	10	CGFD	11
0.495242	0.504758	0.165379	0.167903	0.0641277	0.0323062	CGFD	20	CGFD	20
0.489502	0.510498	0.112389	0.116386	0.0278812	0.0146831	CGFD	30	CGFD	30
0.494139	0.505861	0.0869134	0.0885404	0.019272	0.00794021	CGFD	40	CGFD	39
0.482816	0.517184	0.0647279	0.0691499	0.0121135	0.00516965	CGFD	50	CGFD	52
0.478977	0.521023	0.0559471	0.0607725	0.00999622	0.00378133	CGFD	60	CGFD	60
0.493379	0.506621	0.0474232	0.0488486	0.00660345	0.00246521	CGFD	70	CGFD	72
0.484952	0.515048	0.0410817	0.0434578	0.00588199	0.0019407	CGFD	80	CGFD	83
0.485646	0.514354	0.0380215	0.0403692	0.00526557	0.00168593	CGFD	90	CGFD	90
0.497553	0.502447	0.0347818	0.0350442	0.00435918	0.0012442	CGFD	100	CGFD	100
0.490485	0.509515	0.0323868	0.033636	0.00359175	0.00112482	CGFD	110	CGFD	106
0.482832	0.517168	0.0286668	0.0306001	0.0025847	0.000938964	CGFD	120	CGFD	118
0.49597	0.50403	0.0277001	0.0281345	0.0028725	0.000811498	CGFD	130	CGFD	126
0.483504	0.516496	0.024211	0.0258028	0.00189396	0.00070141	CGFD	140	CGFD	140
0.491381	0.508619	0.023394	0.0241811	0.00237521	0.000597131	CGFD	150	CGFD	149
0.487727	0.512273	0.0216964	0.0227858	0.00162365	0.00052996	CGFD	160	CGFD	159
0.485017	0.514983	0.0210526	0.0223186	0.0017812	0.000522862	CGFD	170	CGFD	163
0.491057	0.508943	0.0195813	0.0203002	0.00157023	0.000418665	CGFD	180	CGFD	178
0.479417	0.520583	0.0182357	0.0198207	0.00123114	0.000406703	CGFD	190	CGFD	188
0.478037	0.521963	0.0171304	0.0187033	0.00159709	0.000347582	CGFD	200	CGFD	200
m1	m2	mL1	mL2	vL1	vL2	model	gen
0.49536	0.50464	0.515776	0.523395	0.378111	0.332746		5	CGFD	6
0.482642	0.517358	0.302202	0.322929	0.174294	0.115732	CGFD	10	CGFD	11
0.473858	0.526142	0.153871	0.170364	0.053092	0.0308634	CGFD	20	CGFD	21
0.487629	0.512371	0.111713	0.117393	0.0291611	0.0147581	CGFD	30	CGFD	30
0.483086	0.516914	0.0838084	0.0896902	0.0194981	0.00808299	CGFD	40	CGFD	40
0.495282	0.504718	0.0667758	0.0679412	0.0131126	0.00466596	CGFD	50	CGFD	51
0.496406	0.503594	0.0592665	0.0599635	0.0140198	0.00373526	CGFD	60	CGFD	59
0.477947	0.522053	0.0490685	0.0535461	0.00736581	0.0028883	CGFD	70	CGFD	68
0.498467	0.501533	0.0438357	0.0441215	0.00629771	0.00208151	CGFD	80	CGFD	79
0.486981	0.513019	0.038012	0.0399898	0.00458896	0.00167176	CGFD	90	CGFD	90
0.482469	0.517531	0.0352295	0.0377588	0.00463222	0.00149055	CGFD	100	CGFD	97
0.479434	0.520566	0.0309929	0.0336437	0.00304859	0.00114111	CGFD	110	CGFD	109
0.492013	0.507987	0.030016	0.0309387	0.00326765	0.000972256	CGFD	120	CGFD	116
0.49765	0.50235	0.0266938	0.0269513	0.00197046	0.000746856	CGFD	130	CGFD	129
0.47671	0.52329	0.0249581	0.027386	0.00256519	0.000773235	CGFD	140	CGFD	137
0.467449	0.532551	0.0226171	0.0257328	0.00203599	0.000661126	CGFD	150	CGFD	148
0.483718	0.516282	0.0214652	0.0228565	0.00165632	0.000529232	CGFD	160	CGFD	160
0.491755	0.508245	0.0208026	0.0214476	0.0014411	0.000466524	CGFD	170	CGFD	165
0.485576	0.514424	0.0196729	0.0208314	0.00154413	0.00046297	CGFD	180	CGFD	174
0.496637	0.503363	0.0182035	0.0184399	0.0010972	0.000348891	CGFD	190	CGFD	191
0.497107	0.502893	0.0180228	0.0182089	0.00120672	0.000345623	CGFD	200	CGFD	194
m1	m2	mL1	mL2	vL1	vL2	model	gen
0.478557	0.521443	0.500234	0.528489	0.373794	0.336843		5	CGFD	6
0.488521	0.511479	0.290354	0.303473	0.160011	0.102663	CGFD	10	CGFD	11
0.499562	0.500438	0.156337	0.156428	0.0541335	0.0253686	CGFD	20	CGFD	21
0.486124	0.513876	0.109252	0.114747	0.0251214	0.0136967	CGFD	30	CGFD	31
0.470735	0.529265	0.079735	0.0893399	0.017259	0.00837916	CGFD	40	CGFD	41
0.47036	0.52964	0.0641328	0.0720884	0.0107453	0.00548081	CGFD	50	CGFD	51
0.485412	0.514588	0.0560414	0.0594012	0.00937527	0.00359367	CGFD	60	CGFD	61
0.495397	0.504603	0.0502007	0.0511271	0.007562	0.00265442	CGFD	70	CGFD	69
0.494807	0.505193	0.0435553	0.0445579	0.00648175	0.00207629	CGFD	80	CGFD	80
0.498205	0.501795	0.0402603	0.0404851	0.00521986	0.00168757	CGFD	90	CGFD	87
0.486534	0.513466	0.0332209	0.0349941	0.00359473	0.00124683	CGFD	100	CGFD	103
0.496685	0.503315	0.0321809	0.0325586	0.00320357	0.00111815	CGFD	110	CGFD	108
0.483162	0.516838	0.0285009	0.0304747	0.00294021	0.000929511	CGFD	120	CGFD	120
0.478702	0.521298	0.0268438	0.0292344	0.00231395	0.000872635	CGFD	130	CGFD	127
0.497267	0.502733	0.026237	0.0265236	0.00270965	0.000725274	CGFD	140	CGFD	133
0.499479	0.500521	0.023841	0.0238965	0.00229153	0.000580455	CGFD	150	CGFD	147
0.483254	0.516746	0.0220094	0.0234822	0.00187335	0.000575179	CGFD	160	CGFD	155
0.481008	0.518992	0.0202889	0.0218973	0.00144156	0.000502953	CGFD	170	CGFD	167
0.472106	0.527894	0.0191936	0.0214944	0.00112764	0.000475693	CGFD	180	CGFD	174
0.496519	0.503481	0.0191941	0.0194457	0.00137578	0.00039685	CGFD	190	CGFD	181
0.496704	0.503296	0.017635	0.017831	0.00115319	0.000319643	CGFD	200	CGFD	198
m1	m2	mL1	mL2	vL1	vL2	model	gen
0.468706	0.531294	0.508312	0.561226	0.386965	0.382996		5	CGFD	6
0.458109	0.541891	0.275762	0.321041	0.142907	0.116719	CGFD	10	CGFD	11
0.496123	0.503877	0.15798	0.158868	0.0575143	0.0265284	CGFD	20	CGFD	21
0.492561	0.507439	0.111988	0.115414	0.0307721	0.0143436	CGFD	30	CGFD	30
0.489085	0.510915	0.087545	0.0908429	0.0211254	0.00892109	CGFD	40	CGFD	39
0.495446	0.504554	0.0694672	0.0707319	0.0133844	0.00491372	CGFD	50	CGFD	50
0.499011	0.500989	0.0577086	0.0579485	0.010498	0.00337572	CGFD	60	CGFD	60
0.482174	0.517826	0.0467148	0.0502114	0.00682015	0.00257014	CGFD	70	CGFD	72
0.493892	0.506108	0.0427211	0.0437841	0.00557637	0.00202883	CGFD	80	CGFD	81
0.484279	0.515721	0.0390639	0.0415388	0.00487025	0.00181139	CGFD	90	CGFD	88
0.49101	0.50899	0.0340133	0.035366	0.0037091	0.00128041	CGFD	100	CGFD	101
0.496906	0.503094	0.0324422	0.032823	0.00381159	0.00111595	CGFD	110	CGFD	108
0.49641	0.50359	0.0292738	0.0297615	0.00283921	0.000913164	CGFD	120	CGFD	118
0.497504	0.502496	0.0273623	0.0276324	0.00276586	0.0007854	CGFD	130	CGFD	128
0.488677	0.511323	0.0245875	0.0257329	0.00224125	0.000687448	CGFD	140	CGFD	141
0.476099	0.523901	0.0228436	0.0251286	0.00182483	0.000629525	CGFD	150	CGFD	148
0.498561	0.501439	0.021422	0.0215302	0.00150397	0.000464759	CGFD	160	CGFD	163
0.473934	0.526066	0.0193848	0.021527	0.00115441	0.000479759	CGFD	170	CGFD	172
0.49642	0.50358	0.0195849	0.0198723	0.00153759	0.000407241	CGFD	180	CGFD	178
0.476183	0.523817	0.018076	0.0198984	0.00140532	0.000409241	CGFD	190	CGFD	189
0.490766	0.509234	0.0179672	0.0186285	0.00129686	0.000358332	CGFD	200	CGFD	192
m1	m2	mL1	mL2	vL1	vL2	model	gen
0.493893	0.506107	0.489003	0.496792	0.349493	0.277588	CGFD	5	CGFD	6
0.496273	0.503727	0.302913	0.305212	0.167628	0.109006	CGFD	10	CGFD	11
0.498277	0.501723	0.173641	0.17474	0.0671904	0.0330404	CGFD	20	CGFD	20
0.491815	0.508185	0.113332	0.117037	0.0312715	0.0144226	CGFD	30	CGFD	30
0.495588	0.504412	0.0848005	0.0864644	0.0201532	0.00774719	CGFD	40	CGFD	40
0.487245	0.512755	0.0675088	0.0711378	0.0109832	0.00528179	CGFD	50	CGFD	50
0.496253	0.503747	0.0554188	0.0561852	0.00789295	0.0032961	CGFD	60	CGFD	62
0.489877	0.510123	0.0487824	0.0508238	0.00775864	0.00266309	CGFD	70	CGFD	70
0.49102	0.50898	0.0442659	0.0458455	0.00718484	0.00221224	CGFD	80	CGFD	79
0.486396	0.513604	0.0389273	0.0412547	0.00498751	0.00174961	CGFD	90	CGFD	88
0.494238	0.505762	0.0352597	0.0361786	0.00474056	0.00138549	CGFD	100	CGFD	98
0.498602	0.501398	0.0317935	0.0319727	0.00359256	0.00106347	CGFD	110	CGFD	109
0.481674	0.518326	0.0302124	0.032502	0.00400516	0.00110051	CGFD	120	CGFD	114
0.483205	0.516795	0.0265091	0.028264	0.00244365	0.000824367	CGFD	130	CGFD	129
0.468307	0.531693	0.0246488	0.0279195	0.0016801	0.000752661	CGFD	140	CGFD	134
0.485492	0.514508	0.0230268	0.024391	0.00191811	0.000603922	CGFD	150	CGFD	149
0.497338	0.502662	0.0224993	0.0227603	0.00197769	0.000530069	CGFD	160	CGFD	156
0.486365	0.513635	0.0202543	0.0213755	0.00125711	0.000478747	CGFD	170	CGFD	169
0.485946	0.514054	0.0187545	0.019832	0.00118552	0.000423502	CGFD	180	CGFD	183
0.491425	0.508575	0.0185627	0.0191746	0.00101439	0.000380165	CGFD	190	CGFD	186
0.487437	0.512563	0.0174959	0.0183953	0.00115722	0.000344639	CGFD	200	CGFD	198
m1	m2	mL1	mL2	vL1	vL2	model	gen
0.479333	0.520667	0.475765	0.517004	0.341709	0.333132		5	CGFD	6
0.497085	0.502915	0.292834	0.295832	0.150548	0.0980792	CGFD	10	CGFD	11
0.482955	0.517045	0.155166	0.165432	0.0495963	0.0300976	CGFD	20	CGFD	21
0.478706	0.521294	0.111208	0.120079	0.02756	0.0152258	CGFD	30	CGFD	30
0.478841	0.521159	0.081795	0.0887582	0.0157708	0.00803872	CGFD	40	CGFD	41
0.479195	0.520805	0.0686935	0.0741888	0.0138182	0.00579612	CGFD	50	CGFD	49
0.490516	0.509484	0.0575189	0.0595076	0.0094029	0.00375111	CGFD	60	CGFD	59
0.492738	0.507262	0.0504941	0.0517724	0.00853953	0.00276433	CGFD	70	CGFD	69
0.481734	0.518266	0.0407544	0.0438048	0.00521664	0.00196441	CGFD	80	CGFD	83
0.495143	0.504857	0.0405052	0.041403	0.00585794	0.0017557	CGFD	90	CGFD	86
0.473514	0.526486	0.0334531	0.0371473	0.00366643	0.00140959	CGFD	100	CGFD	100
0.483379	0.516621	0.0322145	0.0344042	0.00392302	0.00122949	CGFD	110	CGFD	106
0.487092	0.512908	0.0285197	0.0300312	0.00264461	0.000912812	CGFD	120	CGFD	120
0.479469	0.520531	0.026321	0.0285405	0.00203962	0.000841844	CGFD	130	CGFD	127
0.484502	0.515498	0.0245374	0.0261172	0.00185833	0.000697867	CGFD	140	CGFD	139
0.482794	0.517206	0.0232364	0.0249096	0.00191913	0.000638057	CGFD	150	CGFD	147
0.480133	0.519867	0.0216248	0.023374	0.0015576	0.00055707	CGFD	160	CGFD	157
0.477701	0.522299	0.0198653	0.0217696	0.00158722	0.000485643	CGFD	170	CGFD	171
0.497261	0.502739	0.019676	0.0198629	0.00154178	0.000415482	CGFD	180	CGFD	178
0.495318	0.504682	0.0185025	0.0188781	0.00122795	0.000379559	CGFD	190	CGFD	190
0.475745	0.524255	0.0167053	0.0184543	0.00118991	0.000375375	CGFD	200	CGFD	202
m1	m2	mL1	mL2	vL1	vL2	model	gen
0.493693	0.506307	0.508525	0.526033	0.373485	0.317923	CGFD	5	CGFD	6
0.495505	0.504495	0.284841	0.290426	0.140389	0.0914555	CGFD	10	CGFD	11
0.495875	0.504125	0.15936	0.162556	0.0574386	0.0300799	CGFD	20	CGFD	21
0.47543	0.52457	0.1072	0.118268	0.0283273	0.0143721	CGFD	30	CGFD	30
0.488078	0.511922	0.0801991	0.0839847	0.0160385	0.00728528	CGFD	40	CGFD	42
0.498062	0.501938	0.0687813	0.0690423	0.0126473	0.0050512	CGFD	50	CGFD	50
0.497074	0.502926	0.0590232	0.0596297	0.00929835	0.00364509	CGFD	60	CGFD	58
0.499189	0.500811	0.048737	0.0489991	0.00731179	0.00254367	CGFD	70	CGFD	71
0.498082	0.501918	0.0425363	0.0430338	0.00515406	0.00187449	CGFD	80	CGFD	81
0.486946	0.513054	0.0379709	0.0401438	0.00507333	0.00163949	CGFD	90	CGFD	90
0.471489	0.528511	0.0348016	0.038904	0.00422923	0.00153655	CGFD	100	CGFD	96
0.498445	0.501555	0.0324738	0.0326728	0.00308909	0.00113299	CGFD	110	CGFD	106
0.478909	0.521091	0.0287001	0.0313022	0.00296468	0.000991303	CGFD	120	CGFD	118
0.484068	0.515932	0.0264428	0.0282535	0.00247585	0.00084591	CGFD	130	CGFD	129
0.467358	0.532642	0.0240308	0.0273418	0.00231112	0.000759462	CGFD	140	CGFD	138
0.485049	0.514951	0.0226205	0.0240243	0.00171992	0.000588522	CGFD	150	CGFD	151
0.491279	0.508721	0.0224354	0.0232302	0.0018312	0.000535978	CGFD	160	CGFD	154
0.496466	0.503534	0.0222423	0.0226473	0.00218447	0.000523296	CGFD	170	CGFD	159
0.491747	0.508253	0.0200567	0.0206768	0.00136896	0.000439161	CGFD	180	CGFD	172
0.483747	0.516253	0.018234	0.0194764	0.00133407	0.000378853	CGFD	190	CGFD	187
0.48843	0.51157	0.0174486	0.0182929	0.00107216	0.000343909	CGFD	200	CGFD	198
m1	m2	mL1	mL2	vL1	vL2	model	gen
0.469466	0.530534	0.47722	0.52615	0.335157	0.326682	CGFD	5	CGFD	6
0.487723	0.512277	0.291033	0.300529	0.153768	0.101251	CGFD	10	CGFD	11
0.49635	0.50365	0.158938	0.161146	0.0624716	0.0278672	CGFD	20	CGFD	21
0.48396	0.51604	0.110619	0.117127	0.0309043	0.0140402	CGFD	30	CGFD	30
0.488556	0.511444	0.0858686	0.0898254	0.0214724	0.00861916	CGFD	40	CGFD	40
0.489955	0.510045	0.0683976	0.071198	0.0133695	0.00513981	CGFD	50	CGFD	50
0.476043	0.523957	0.0551667	0.0603377	0.00816214	0.00371061	CGFD	60	CGFD	60
0.480627	0.519373	0.0483771	0.0521088	0.00748919	0.00270518	CGFD	70	CGFD	70
0.497481	0.502519	0.0424653	0.0429167	0.00608987	0.00193096	CGFD	80	CGFD	82
0.484814	0.515186	0.0385436	0.0409596	0.00501583	0.00169076	CGFD	90	CGFD	89
0.464503	0.535497	0.03352	0.038692	0.00334011	0.00153098	CGFD	100	CGFD	99
0.499143	0.500857	0.0323523	0.0323821	0.0031873	0.00110095	CGFD	110	CGFD	108
0.496808	0.503192	0.0305704	0.0309808	0.00311929	0.000978486	CGFD	120	CGFD	114
0.473382	0.526618	0.0267554	0.0296875	0.00288662	0.000905604	CGFD	130	CGFD	126
0.484648	0.515352	0.0250945	0.0267936	0.00255474	0.000741685	CGFD	140	CGFD	137
0.486183	0.513817	0.0229287	0.0241758	0.00201663	0.000617796	CGFD	150	CGFD	151
0.492974	0.507026	0.0216403	0.0222775	0.00152668	0.000514724	CGFD	160	CGFD	159
0.474723	0.525277	0.0203377	0.0224445	0.00131986	0.000506405	CGFD	170	CGFD	165
0.482254	0.517746	0.0192095	0.0205942	0.00137228	0.000442344	CGFD	180	CGFD	178
0.48885	0.51115	0.0191515	0.0200026	0.00129136	0.000419235	CGFD	190	CGFD	181
0.493587	0.506413	0.0172852	0.0176823	0.00111733	0.000324687	CGFD	200	CGFD	201
m1	m2	mL1	mL2	vL1	vL2	model	gen
0.488793	0.511207	0.50674	0.523197	0.35285	0.309883		5	CGFD	6
0.479262	0.520738	0.278979	0.299131	0.141646	0.105133	CGFD	10	CGFD	11
0.483881	0.516119	0.156828	0.166289	0.0582558	0.0298073	CGFD	20	CGFD	21
0.486721	0.513279	0.111793	0.117646	0.0312976	0.0150615	CGFD	30	CGFD	30
0.490008	0.509992	0.0829995	0.0868748	0.0187156	0.00772182	CGFD	40	CGFD	41
0.496687	0.503313	0.0663355	0.0673967	0.0115747	0.00482532	CGFD	50	CGFD	52
0.484158	0.515842	0.0569681	0.0605656	0.009151	0.00372095	CGFD	60	CGFD	59
0.476847	0.523153	0.0461037	0.0505686	0.00593298	0.00267281	CGFD	70	CGFD	72
0.493162	0.506838	0.0450188	0.0463677	0.00750662	0.00220933	CGFD	80	CGFD	78
0.496447	0.503553	0.039355	0.0400971	0.00468148	0.00162728	CGFD	90	CGFD	88
0.472342	0.527658	0.0335947	0.037396	0.0034067	0.00140964	CGFD	100	CGFD	98
0.476929	0.523071	0.0322204	0.0352662	0.00353892	0.00126206	CGFD	110	CGFD	105
0.475856	0.524144	0.0288952	0.0317984	0.00322061	0.00104369	CGFD	120	CGFD	117
0.495182	0.504818	0.0267178	0.0271993	0.00259781	0.000737146	CGFD	130	CGFD	130
0.49279	0.50721	0.0253357	0.0260748	0.00253542	0.00069815	CGFD	140	CGFD	138
0.499947	0.500053	0.0232425	0.0232493	0.00227446	0.000546157	CGFD	150	CGFD	151
0.477586	0.522414	0.0224293	0.0245486	0.00181235	0.000619551	CGFD	160	CGFD	152
0.488695	0.511305	0.0208985	0.0217785	0.00163225	0.000473963	CGFD	170	CGFD	166
0.491498	0.508502	0.0193224	0.0200109	0.00123757	0.000398859	CGFD	180	CGFD	180
0.486668	0.513332	0.0187975	0.0198847	0.00133247	0.000397816	CGFD	190	CGFD	183
0.498002	0.501998	0.0184184	0.0185461	0.00102875	0.000360504	CGFD	200	CGFD	189
