# Supplementary material for: Length Distribution of Ancestral Tracks under a General Admixture Model and Its Applications in Population History Inference
Source: Sci Rep. 2016 Jan 28;6:20048. doi: 10.1038/srep20048 (PMC4730239; doi:10.1038/srep20048)
Supplement: Supplementary Dataset [file srep20048-s2.zip › Supplementary Data/Supplementary Data S6.xlsx]

## Sheet: Sheet1
Table S6. Summary of simulations whose model was incorrectly determined.
Model (simulated)	m (simulated)	T (simulated)	Model (inferred)	m (inferred)	T (inferred)
CGFR	0.1	5	HI	0.100409	6
CGFR	0.1	10	HI	0.0891166	10
CGFR	0.1	5	HI	0.107207	6
CGFR	0.1	10	HI	0.0969893	9
CGFR	0.1	5	HI	0.10136	6
CGFR	0.1	10	HI	0.105724	9
CGFR	0.1	20	HI	0.101479	15
CGFR	0.1	5	HI	0.100485	6
CGFR	0.1	10	HI	0.104114	9
CGFR	0.1	5	HI	0.106335	6
CGFR	0.1	10	HI	0.106135	9
CGFR	0.1	5	HI	0.112347	6
CGFR	0.1	10	HI	0.114679	8
CGFR	0.1	5	HI	0.0981714	6
CGFR	0.1	10	HI	0.102647	9
CGFR	0.1	5	HI	0.106838	6
CGFR	0.1	10	HI	0.10854	9
CGFR	0.1	5	HI	0.0974675	6
CGFR	0.1	10	HI	0.101669	10
CGFR	0.1	5	HI	0.114588	5
CGFR	0.1	10	HI	0.0933166	10
CGFR	0.2	5	HI	0.197261	5
CGFR	0.2	5	HI	0.198691	4
CGFR	0.2	5	CGFD	0.211643	8
CGFR	0.2	5	HI	0.20743	5
CGFR	0.2	5	HI	0.204755	5
CGFR	0.2	5	HI	0.207432	5
CGFR	0.2	5	HI	0.189846	5
CGFR	0.2	5	HI	0.190895	5
CGFR	0.2	5	HI	0.201	5
CGFR	0.3	5	HI	0.288944	4
GA	0.1	5	CGFD	0.101274	10
GA	0.1	10	CGFD	0.105123	16
GA	0.1	20	CGFD	0.106157	27
GA	0.1	30	CGFD	0.0896616	40
GA	0.1	110	CGFD	0.0902046	135
GA	0.1	5	CGFD	0.107428	9
GA	0.1	10	CGFD	0.0856457	18
GA	0.1	20	CGFD	0.104128	28
GA	0.1	50	CGFD	0.0933855	68
GA	0.1	100	CGFD	0.0865376	132
GA	0.1	5	CGFD	0.0931436	11
GA	0.1	10	CGFD	0.0973579	16
GA	0.1	20	CGFD	0.106264	29
GA	0.1	40	CGFD	0.113124	49
GA	0.1	50	CGFD	0.103431	63
GA	0.1	140	CGFD	0.0880855	178
GA	0.1	5	CGFD	0.106056	10
GA	0.1	10	CGFD	0.10189	16
GA	0.1	20	CGFD	0.097609	29
GA	0.1	30	CGFD	0.102537	38
GA	0.1	110	CGFD	0.0806381	142
GA	0.1	120	CGFD	0.0964646	150
GA	0.1	150	CGFD	0.0917552	192
GA	0.1	5	CGFD	0.0868485	10
GA	0.1	10	CGFD	0.0909119	17
GA	0.1	20	CGFD	0.105823	27
GA	0.1	40	CGFD	0.0795704	58
GA	0.1	100	CGFD	0.0949914	127
GA	0.1	5	CGFD	0.0836518	11
GA	0.1	10	CGFD	0.105244	16
GA	0.1	20	CGFD	0.0942179	28
GA	0.1	30	CGFD	0.100481	43
GA	0.1	50	CGFD	0.112262	66
GA	0.1	60	CGFD	0.0919951	76
GA	0.1	5	CGFD	0.10454	10
GA	0.1	10	CGFD	0.0949702	17
GA	0.1	20	CGFD	0.103771	30
GA	0.1	190	CGFD	0.0763884	251
GA	0.1	5	CGFD	0.0911204	10
GA	0.1	10	CGFD	0.105135	16
GA	0.1	20	CGFD	0.0926174	32
GA	0.1	40	CGFD	0.100668	51
GA	0.1	80	CGFD	0.0913908	100
GA	0.1	90	CGFD	0.0888512	119
GA	0.1	100	CGFD	0.0919959	129
GA	0.1	140	CGFD	0.07965	176
GA	0.1	5	CGFD	0.0883401	11
GA	0.1	10	CGFD	0.0975964	16
GA	0.1	20	CGFD	0.0978789	27
GA	0.1	160	CGFD	0.0942586	208
GA	0.1	5	CGFD	0.106185	10
GA	0.1	10	CGFD	0.0956425	17
GA	0.1	20	CGFD	0.107907	28
GA	0.1	40	CGFD	0.0965137	52
GA	0.1	100	CGFD	0.0996734	124
GA	0.2	5	CGFD	0.223764	7
GA	0.2	5	CGFD	0.21294	8
GA	0.2	5	CGFD	0.206062	7
GA	0.2	10	CGFD	0.197826	13
GA	0.2	5	CGFD	0.173795	8
GA	0.2	10	CGFD	0.210812	13
GA	0.2	5	CGFD	0.198456	8
GA	0.2	5	CGFD	0.203767	8
GA	0.2	10	CGFD	0.187141	14
GA	0.2	5	CGFD	0.196343	8
GA	0.2	5	CGFD	0.167663	8
GA	0.2	10	CGFD	0.191315	13
GA	0.2	5	CGFD	0.197259	8
GA	0.2	5	CGFD	0.198913	8
GA	0.3	5	CGFD	0.307204	6
GA	0.3	5	CGFD	0.313453	7
GA	0.3	5	CGFD	0.284035	7
GA	0.3	5	CGFD	0.296481	7
GA	0.3	5	CGFD	0.304486	7
