# Supplementary material for: Length Distribution of Ancestral Tracks under a General Admixture Model and Its Applications in Population History Inference
Source: Sci Rep. 2016 Jan 28;6:20048. doi: 10.1038/srep20048 (PMC4730239; doi:10.1038/srep20048)
Supplement: Supplementary Dataset [file srep20048-s2.zip › Supplementary Data/Supplementary Data S7.xlsx]

## Sheet: threshold=0.5cM
The probability p of ancestral tracks longer than 0.5cM under different admixture time and proportions
m T	0.1	0.2	0.3	0.4	0.5	0.6	0.7	0.8	0.9
10	0.955997	0.960789	0.965605	0.970446	0.97531	0.980199	0.985112	0.99005	0.995012
20	0.913931	0.923116	0.932394	0.941765	0.951229	0.960789	0.970446	0.980199	0.99005
30	0.873716	0.88692	0.900325	0.913931	0.927743	0.941765	0.955997	0.970446	0.985112
40	0.83527	0.852144	0.869358	0.88692	0.904837	0.923116	0.941765	0.960789	0.980199
50	0.798516	0.818731	0.839457	0.860708	0.882497	0.904837	0.927743	0.951229	0.97531
60	0.763379	0.786628	0.810584	0.83527	0.860708	0.88692	0.913931	0.941765	0.970446
70	0.729789	0.755784	0.782705	0.810584	0.839457	0.869358	0.900325	0.932394	0.965605
80	0.697676	0.726149	0.755784	0.786628	0.818731	0.852144	0.88692	0.923116	0.960789
90	0.666977	0.697676	0.729789	0.763379	0.798516	0.83527	0.873716	0.913931	0.955997
100	0.637628	0.67032	0.704688	0.740818	0.778801	0.818731	0.860708	0.904837	0.951229
110	0.609571	0.644036	0.680451	0.718924	0.759572	0.802519	0.847894	0.895834	0.946485
120	0.582748	0.618783	0.657047	0.697676	0.740818	0.786628	0.83527	0.88692	0.941765
130	0.557106	0.594521	0.634448	0.677057	0.722527	0.771052	0.822835	0.878095	0.937067
140	0.532592	0.571209	0.612626	0.657047	0.704688	0.755784	0.810584	0.869358	0.932394
150	0.509156	0.548812	0.591555	0.637628	0.687289	0.740818	0.798516	0.860708	0.927743
160	0.486752	0.527292	0.571209	0.618783	0.67032	0.726149	0.786628	0.852144	0.923116
170	0.465334	0.506617	0.551563	0.600496	0.65377	0.71177	0.774916	0.843665	0.918512
180	0.444858	0.486752	0.532592	0.582748	0.637628	0.697676	0.763379	0.83527	0.913931
190	0.425283	0.467666	0.514274	0.565525	0.621885	0.683861	0.752014	0.826959	0.909373
200	0.40657	0.449329	0.496585	0.548812	0.606531	0.67032	0.740818	0.818731	0.904837

## Sheet: threshold=1cM
The probability p of ancestral tracks longer than 1cM under different admixture time and proportions
m T	0.1	0.2	0.3	0.4	0.5	0.6	0.7	0.8	0.9
10	0.913931	0.923116	0.932394	0.941765	0.951229	0.960789	0.970446	0.980199	0.99005
20	0.83527	0.852144	0.869358	0.88692	0.904837	0.923116	0.941765	0.960789	0.980199
30	0.763379	0.786628	0.810584	0.83527	0.860708	0.88692	0.913931	0.941765	0.970446
40	0.697676	0.726149	0.755784	0.786628	0.818731	0.852144	0.88692	0.923116	0.960789
50	0.637628	0.67032	0.704688	0.740818	0.778801	0.818731	0.860708	0.904837	0.951229
60	0.582748	0.618783	0.657047	0.697676	0.740818	0.786628	0.83527	0.88692	0.941765
70	0.532592	0.571209	0.612626	0.657047	0.704688	0.755784	0.810584	0.869358	0.932394
80	0.486752	0.527292	0.571209	0.618783	0.67032	0.726149	0.786628	0.852144	0.923116
90	0.444858	0.486752	0.532592	0.582748	0.637628	0.697676	0.763379	0.83527	0.913931
100	0.40657	0.449329	0.496585	0.548812	0.606531	0.67032	0.740818	0.818731	0.904837
110	0.371577	0.414783	0.463013	0.516851	0.57695	0.644036	0.718924	0.802519	0.895834
120	0.339596	0.382893	0.431711	0.486752	0.548812	0.618783	0.697676	0.786628	0.88692
130	0.310367	0.353455	0.402524	0.458406	0.522046	0.594521	0.677057	0.771052	0.878095
140	0.283654	0.32628	0.375311	0.431711	0.496585	0.571209	0.657047	0.755784	0.869358
150	0.25924	0.301194	0.349938	0.40657	0.472367	0.548812	0.637628	0.740818	0.860708
160	0.236928	0.278037	0.32628	0.382893	0.449329	0.527292	0.618783	0.726149	0.852144
170	0.216536	0.256661	0.304221	0.360595	0.427415	0.506617	0.600496	0.71177	0.843665
180	0.197899	0.236928	0.283654	0.339596	0.40657	0.486752	0.582748	0.697676	0.83527
190	0.180866	0.218712	0.264477	0.319819	0.386741	0.467666	0.565525	0.683861	0.826959
200	0.165299	0.201897	0.246597	0.301194	0.367879	0.449329	0.548812	0.67032	0.818731

## Sheet: threshold=1.5cM
The probability p of ancestral tracks longer than 1.5cM under different admixture time and proportions
m T	0.1	0.2	0.3	0.4	0.5	0.6	0.7	0.8	0.9
10	0.873716	0.88692	0.900325	0.913931	0.927743	0.941765	0.955997	0.970446	0.985112
20	0.763379	0.786628	0.810584	0.83527	0.860708	0.88692	0.913931	0.941765	0.970446
30	0.666977	0.697676	0.729789	0.763379	0.798516	0.83527	0.873716	0.913931	0.955997
40	0.582748	0.618783	0.657047	0.697676	0.740818	0.786628	0.83527	0.88692	0.941765
50	0.509156	0.548812	0.591555	0.637628	0.687289	0.740818	0.798516	0.860708	0.927743
60	0.444858	0.486752	0.532592	0.582748	0.637628	0.697676	0.763379	0.83527	0.913931
70	0.38868	0.431711	0.479505	0.532592	0.591555	0.657047	0.729789	0.810584	0.900325
80	0.339596	0.382893	0.431711	0.486752	0.548812	0.618783	0.697676	0.786628	0.88692
90	0.29671	0.339596	0.38868	0.444858	0.509156	0.582748	0.666977	0.763379	0.873716
100	0.25924	0.301194	0.349938	0.40657	0.472367	0.548812	0.637628	0.740818	0.860708
110	0.226502	0.267135	0.315058	0.371577	0.438235	0.516851	0.609571	0.718924	0.847894
120	0.197899	0.236928	0.283654	0.339596	0.40657	0.486752	0.582748	0.697676	0.83527
130	0.172907	0.210136	0.255381	0.310367	0.377192	0.458406	0.557106	0.677057	0.822835
140	0.151072	0.186374	0.229925	0.283654	0.349938	0.431711	0.532592	0.657047	0.810584
150	0.131994	0.165299	0.207008	0.25924	0.324652	0.40657	0.509156	0.637628	0.798516
160	0.115325	0.146607	0.186374	0.236928	0.301194	0.382893	0.486752	0.618783	0.786628
170	0.100761	0.130029	0.167797	0.216536	0.279431	0.360595	0.465334	0.600496	0.774916
180	0.0880368	0.115325	0.151072	0.197899	0.25924	0.339596	0.444858	0.582748	0.763379
190	0.0769192	0.102284	0.136014	0.180866	0.240508	0.319819	0.425283	0.565525	0.752014
200	0.0672055	0.090718	0.122456	0.165299	0.22313	0.301194	0.40657	0.548812	0.740818

## Sheet: threshold=2cM
The probability p of ancestral tracks longer than 2cM under different admixture time and proportions
m T	0.1	0.2	0.3	0.4	0.5	0.6	0.7	0.8	0.9
10	0.83527	0.852144	0.869358	0.88692	0.904837	0.923116	0.941765	0.960789	0.980199
20	0.697676	0.726149	0.755784	0.786628	0.818731	0.852144	0.88692	0.923116	0.960789
30	0.582748	0.618783	0.657047	0.697676	0.740818	0.786628	0.83527	0.88692	0.941765
40	0.486752	0.527292	0.571209	0.618783	0.67032	0.726149	0.786628	0.852144	0.923116
50	0.40657	0.449329	0.496585	0.548812	0.606531	0.67032	0.740818	0.818731	0.904837
60	0.339596	0.382893	0.431711	0.486752	0.548812	0.618783	0.697676	0.786628	0.88692
70	0.283654	0.32628	0.375311	0.431711	0.496585	0.571209	0.657047	0.755784	0.869358
80	0.236928	0.278037	0.32628	0.382893	0.449329	0.527292	0.618783	0.726149	0.852144
90	0.197899	0.236928	0.283654	0.339596	0.40657	0.486752	0.582748	0.697676	0.83527
100	0.165299	0.201897	0.246597	0.301194	0.367879	0.449329	0.548812	0.67032	0.818731
110	0.138069	0.172045	0.214381	0.267135	0.332871	0.414783	0.516851	0.644036	0.802519
120	0.115325	0.146607	0.186374	0.236928	0.301194	0.382893	0.486752	0.618783	0.786628
130	0.0963276	0.12493	0.162026	0.210136	0.272532	0.353455	0.458406	0.594521	0.771052
140	0.0804596	0.106459	0.140858	0.186374	0.246597	0.32628	0.431711	0.571209	0.755784
150	0.0672055	0.090718	0.122456	0.165299	0.22313	0.301194	0.40657	0.548812	0.740818
160	0.0561348	0.0773047	0.106459	0.146607	0.201897	0.278037	0.382893	0.527292	0.726149
170	0.0468877	0.0658748	0.0925506	0.130029	0.182684	0.256661	0.360595	0.506617	0.71177
180	0.0391639	0.0561348	0.0804596	0.115325	0.165299	0.236928	0.339596	0.486752	0.697676
190	0.0327124	0.0478349	0.0699482	0.102284	0.149569	0.218712	0.319819	0.467666	0.683861
200	0.0273237	0.0407622	0.0608101	0.090718	0.135335	0.201897	0.301194	0.449329	0.67032
T: the admixture time; m: the admixture proportion; p: the the probability of ancestral tracks larger than a specific cutoff C
